# Supplementary material for: A sensitised RNAi screen reveals a ch-TOG genetic interaction network required for spindle assembly
Source: Sci Rep. 2015 Jun 3;5:10564. doi: 10.1038/srep10564 (PMC4453164; doi:10.1038/srep10564)
Supplement: Supplementary Table S1 [file srep10564-s12.xls]

## Sheet: NS shRNA summary
		Percentage multipolar spindle	Average no. of spindle poles per cell per well	Cell no.	Mitotic Index	Percentage Multinucleate
WellName	Gene Name	Z-score	Z-score	Z-score	Z-score	Z-score
B2	0	-0.577719	1.24825	0.152147	-0.216346	-0.303729
B7	0	-0.499226	-0.635329	0.767914	-0.225257	-0.295656
B8	0	-0.066026	-0.399972	0.752204	-0.242224	-0.291756
B9	0	-0.0140253	0.0358276	0.580001	-0.192962	-0.287792
B10	0	-0.0495701	0.853498	0.660811	-0.261016	-0.283875
B11	0	0.164428	-0.398656	0.646981	-0.207818	-0.281069
B12	0	0.117375	-0.804211	0.622775	-0.229785	-0.280569
B13	0	-0.347463	-0.373593	0.645211	-0.201117	-0.266996
B14	0	-0.510931	-0.354133	0.53755	-0.212417	-0.264801
B15	0	-0.101548	-1.45926	0.435244	-0.251721	-0.260823
B16	0	-0.640199	-1.68082	0.440276	-0.207037	-0.25958
B17	0	-0.609076	-1.0678	0.513146	-0.246009	-0.258156
B18	0	-0.0621839	-0.0571664	0.630524	-0.237502	-0.256961
B23	0	0.26902	0.946195	0.276659	-0.191903	-0.256904
C2	0	-0.526862	1.11488	0.0328556	-0.115143	-0.254084
C23	0	1.33388	1.55781	-0.169774	-0.241994	-0.25262
D2	0	-0.187831	1.18509	0.0791254	-0.203713	-0.250534
D23	0	-0.380926	0.655131	0.388604	-0.188346	-0.245975
E2	0	0.00811923	0.149498	0.523299	-0.0827405	-0.239005
E23	0	0.296299	0.471549	0.131657	-0.138624	-0.237916
F2	0	-0.252973	0.308056	0.106857	-0.17208	-0.237257
F23	0	-0.282154	-0.0496655	0.620097	-0.102835	-0.234508
G2	0	-0.663502	-0.336449	0.642044	-0.229615	-0.234191
G23	0	-0.513691	0.373876	0.631727	-0.231416	-0.232427
H2	0	-0.55063	-0.162417	0.870286	-0.229679	-0.229992
H23	0	0.0797987	0.479072	0.840121	-0.180266	-0.229809
I2	0	0.556159	0.622355	-0.283687	-0.0740841	-0.229119
I23	0	0.486408	0.819181	0.390786	-0.168142	-0.224207
J2	0	-0.409296	0.284525	0.0492084	-0.153054	-0.223248
J23	0	-0.143981	0.96767	0.29928	-0.203704	-0.221963
K2	0	-0.2687	0.0431383	-0.0252314	-0.161824	-0.220648
K23	0	-0.57449	0.206049	0.0420318	-0.1299	-0.22038
L2	0	-0.447574	0.593571	0.322457	-0.20182	-0.219835
L23	0	0.588195	1.29297	0.364846	-0.244121	-0.217545
M2	0	-0.271931	0.414829	-0.128129	-0.0956973	-0.216687
M23	0	0.0302218	0.891553	-0.268463	-0.187252	-0.213894
N2	0	-0.443071	0.387184	-0.145093	-0.120337	-0.213684
N23	0	-0.574735	0.191639	-0.423665	-0.159309	-0.212742
O2	0	0.283898	0.055597	-0.554541	-0.0583131	-0.211854
O3	0	-0.0433436	0.0738912	-0.156705	-0.124054	-0.210962
O4	0	-0.174277	0.218521	-0.248217	-0.0886832	-0.207118
O5	0	0.145034	0.106664	-0.0821907	-0.127545	-0.200559
O6	0	-0.458275	0.0843038	-0.384458	-0.0645704	-0.18878
O7	0	-0.230714	-0.073833	-0.155538	-0.0943559	-0.186076
O8	0	-0.427055	0.0568425	-0.0840089	-0.140137	-0.179723
O9	0	-0.180486	0.549444	0.0379664	-0.118206	-0.170236
O10	0	-0.299926	0.936734	-0.156138	-0.139967	-0.169618
O11	0	-0.540921	0.273511	-0.363142	-0.0739252	-0.169595
O12	0	-0.146005	-0.358375	-0.329347	-0.129856	-0.169168
O13	0	-0.426209	-0.910459	0.053489	-0.125884	-0.158522
O14	0	-0.334405	-0.149065	-0.117857	-0.17972	-0.152993
O15	0	-0.307513	-0.610964	-0.233381	-0.0839322	-0.150018
O16	0	-0.177991	-0.303149	-0.0610264	-0.199439	-0.14015
O17	0	-0.0371397	-1.05402	-0.0539216	-0.180334	-0.134451
O18	0	-0.297612	-0.610199	-0.0900715	-0.159911	-0.130828
O19	0	-0.182614	0.0672632	-0.339222	-0.057391	-0.128411
O20	0	-0.393637	0.387087	-0.141944	-0.171371	-0.114887
O21	0	-0.753798	-0.343274	-0.259424	-0.085249	-0.112188
O22	0	-0.00289517	0.597334	-0.312523	-0.0578436	-0.100328
O23	0	-0.649197	0.179594	0.0657041	-0.14539	-0.0756568
F11	76P	-0.0970316	0.697049	0.413727	-0.184577	-0.333008
D6	ABCA2	0.266353	0.539976	0.23536	-0.260301	-0.271348
E12	ACTR1A	-0.29395	0.350337	0.479799	-0.139775	-0.17059
C19	ACTR1B	-0.753798	-1.33745	0.0628587	-0.179653	-0.172108
E4	AF15Q14	-0.0102195	0.303887	0.0210946	0.0302382	-0.0234203
D14	AKAP8	-0.626512	-1.01335	0.378959	-0.229883	-0.135015
C13	AKAP9	-0.357621	-0.152168	0.560672	-0.196095	-0.122714
K16	ALDOB	-0.123068	-0.668735	-0.161228	-0.181846	-0.114158
K7	ALMS1	-0.376486	0.397679	0.0173778	-0.209192	-0.0822695
L19	ALS2	-0.370543	-0.563509	0.245351	-0.180217	-0.241544
L14	ANAPC10	-0.152343	-0.207184	-0.0463427	-0.107737	-0.273266
H8	ANAPC11	0.606945	1.54943	0.700075	-0.179297	-0.272452
F8	ANAPC4	-0.326745	0.19295	0.201246	-0.166157	-0.12996
N17	ANAPC5	-0.00584496	0.375286	-0.150485	0.00641781	-0.201597
N11	APC	0.378941	0.924421	0.282042	-0.186691	-0.138123
F19	APEX1	0.10284	0.0261349	0.868599	-0.225437	-0.200517
G20	APG4A	-0.612936	-2.08438	1.17756	-0.247073	-0.246803
G4	APPBP2	-0.0187473	-0.24547	0.717427	-0.177751	-0.17796
E5	ARL10B	0.00654526	1.12191	0.27474	-0.239315	-0.194427
L17	ARL10C	-0.283152	-0.38024	0.315698	-0.204538	-0.31641
K22	ATG4B	0.355395	-0.263973	0.0763068	-0.247309	-0.08357
M20	ATG4C	-0.250066	-1.25827	-0.00821679	-0.216013	-0.256979
J22	AURKA	-0.393052	0.123255	-1.90071	0.415847	-0.191775
I7	AURKB	0.813829	2.12878	-1.00486	-0.0184771	2.05972
N3	AURKC	-0.347582	0.181409	-0.387088	-0.153233	-0.149129
J19	AZI1	0.148081	-1.54101	-0.196485	-0.111323	-0.01154
L22	BBS4	0.0485864	0.511043	0.207402	-0.223217	-0.302948
E6	BIRC5	0.650831	1.13263	-1.1526	0.0144179	2.74064
G17	BLOC1S2	-0.323092	-1.1527	1.06161	-0.236717	-0.188904
D22	BMX	-0.47939	-0.842079	0.653253	-0.227483	-0.227272
M15	BPY2IP1	-0.229421	-0.473238	0.151338	-0.168757	-0.0878366
C8	BRCA2	0.164873	-0.420988	0.343174	-0.268456	-0.193569
H4	BUB1	-0.31368	0.286964	0.357245	-0.240566	-0.137582
M21	BUB1B	-0.0625164	0.227983	-0.391655	-0.0747671	-0.0264351
G21	BUB3	-0.571648	-0.214048	0.634315	-0.251218	-0.0719651
I3	C13ORF3	1.72187	2.00388	-3.53176	3.91788	0.122947
I20	C18ORF24	0.954062	1.66373	-2.45284	2.91415	-0.198877
M11	C18ORF9	-0.406063	0.430187	-0.181551	-0.197225	-0.248185
I4	CALM1	-0.172253	0.377958	0.283576	-0.148837	-0.0549112
M5	CALM3	0.102411	1.46745	0.0576468	-0.217515	-0.120354
M22	CAV2	-0.0264733	0.430178	-0.393775	-0.0709517	-0.32396
D4	CBX1	0.339835	0.511684	0.267862	-0.260589	-0.223623
H20	CBX3	-0.261462	-1.69862	0.453459	-0.138168	-0.355619
I10	CDC16	-0.250717	0.349977	0.445957	-0.146137	-0.1831
E14	CDC2	-0.128045	0.998107	-0.303134	-0.129629	-0.237313
E9	CDC20	0.916194	1.37841	-2.81739	3.08263	0.0182406
H19	CDC23	0.0030305	-1.22976	1.14698	-0.201045	-0.283093
D12	CDC25B	-0.207347	-0.390137	-0.0530265	-0.22669	-0.238666
K4	CDC25C	-0.39387	0.106389	0.210512	-0.13077	-0.0950733
H21	CDC27	1.12169	0.645443	0.734379	-0.199477	-0.126281
H22	CDC2L1	1.71233	-0.472906	-0.144329	-0.228804	0.255187
H18	CDC2L2	0.375314	-0.190109	0.989574	-0.248631	-0.191327
I14	CDC45L	-0.629508	-1.19225	0.637104	-0.166464	-0.153555
M17	CDCA5	0.974015	0.824938	-4.30362	9.22683	0.826026
J17	CDCA8	1.91778	-0.281467	-1.90558	0.0532565	4.77232
E15	CDK5RAP2	0.108636	-0.305685	0.53972	-0.188074	-0.111547
F10	CENPE	2.84324	2.45378	-4.46631	4.04248	0.752775
K21	CENPF	-0.335203	0.896128	-0.0139245	-0.185886	-0.276224
H11	CENPJ	0.219988	1.37582	0.911042	-0.24126	0.111099
J13	CEP250	1.03197	1.28905	0.243587	-0.253214	-0.194323
N21	CETN1	-0.0767032	0.661024	-0.36021	-0.112496	-0.27571
E21	CETN2	-0.342186	0.0468946	0.400434	-0.202938	-0.145531
N8	CETN3	-0.508107	-0.932114	0.055823	-0.0118462	-0.226941
F20	CHC1	-0.179053	0.754333	0.40321	-0.0784758	-0.158208
D9	CIT	0.240858	-0.38164	-0.584399	-0.107849	1.09137
D18	CKAP5	13.678	7.35528	-4.17075	2.63248	0.946094
K15	CLASP1	-0.354888	-0.40577	0.0863488	-0.031196	-0.297404
I9	CLASP2	-0.48968	-0.104243	0.331111	-0.152386	-0.231551
I16	CP110	0.190403	-1.01186	0.253357	-0.158161	-0.19802
M9	CROCC	0.0567163	1.24705	-0.0871824	-0.225501	0.0172459
C6	CSPG6	-0.166869	0.0442915	0.378538	-0.216317	-0.358095
K14	CYLN2	0.243442	-0.228598	0.247211	-0.221091	-0.237948
N7	DCTN1	-0.0710172	1.20972	0.112465	-0.188665	-0.122133
M19	DCTN2	0.0650725	0.365299	-1.5574	-0.0358285	-0.355428
J4	DCTN3	-0.164659	-0.0977505	-0.1002	-0.0629808	0.0165004
L21	DCX	-0.362513	-0.112315	0.256531	-0.285609	-0.222652
F18	DDA3	-0.367284	0.843157	0.879707	-0.221572	-0.335913
H6	DKFZP761A078	0.00481903	0.981236	0.749499	-0.205464	-0.117247
D11	DLG7	0.580128	0.60888	0.173642	-0.164632	-0.242914
K3	DNAH1	0.273854	0.530222	0.366347	-0.220603	-0.187957
G16	DNAH11	-0.515496	-1.69119	0.880304	-0.260232	-0.196549
N4	DNAH17	0.392477	0.0687657	0.189777	-0.270417	-0.180669
J9	DNAH3	0.116603	-0.229868	0.16784	-0.224457	-0.166222
K6	DNAH6	-0.511733	0.432166	0.51435	-0.225178	-0.214788
I15	DNAH7	-0.399348	0.186537	0.403371	-0.180311	-0.226022
N9	DNAH8	-0.0390677	0.126192	0.184977	-0.157329	-0.12862
N5	DNAH9	-0.640199	0.662369	0.0903787	-0.104142	-0.167961
N16	DNAI1	-0.673763	-0.947369	0.499958	-0.209316	-0.119891
K11	DNAI2	-0.519027	1.00472	0.0224555	-0.159098	-0.259627
K18	DNAL4	-0.638964	-0.7911	0.665901	-0.197076	-0.228422
L10	DNALI1	-0.039965	0.751757	-0.0683608	-0.219611	-0.330919
M14	DNCI1	-0.238446	-0.47214	-0.00327627	-0.263814	-0.306832
E10	DNCI2	1.01121	-0.312269	0.285943	-0.0194245	-0.2883
H16	DNCL1	0.0699711	-3.06449	1.19757	-0.219413	-0.222244
M4	DNCL2A	0.48151	0.0788062	-0.0105632	-0.137468	-0.0986631
E11	DNCL2B	-0.55063	-0.191536	0.204004	-0.190803	-0.155674
C10	DNCLI2	-0.753798	-0.359992	-0.822345	-0.241792	-0.305317
I17	DYNC1H1	0.540277	-1.05885	-0.332798	0.353685	-0.210264
G19	EML1	-0.205526	-1.09805	0.601455	-0.236707	-0.118183
K5	EML2	-0.21479	0.481259	0.189942	-0.195636	-0.120252
L11	EML4	-0.753798	0.207196	0.6349	-0.22039	-0.256449
L8	ESPL1	1.60018	0.371429	-1.52073	-0.0958564	0.81942
M18	EXOC7	-0.141041	-0.170764	0.0617634	-0.206879	-0.30205
E8	FAM33A	0.921174	1.40586	-1.03004	0.871644	-0.216023
H17	FBXO5	-0.753798	-6.25746	-2.77776	-0.313408	1.11925
H7	FLJ10891	-0.114579	-0.350606	1.09944	-0.178387	-0.181994
D17	FLJ13386	0.143323	-0.550109	0.237229	-0.274125	-0.380083
D13	FLJ13615	0.104528	-1.11167	0.143469	-0.211861	-0.34339
K20	FLJ13621	0.456484	-0.359472	-0.0629101	-0.187139	-0.260351
G10	FLJ20364	1.18453	1.81791	-3.20393	1.77575	-0.332146
C20	FLJ25410	0.226203	0.809384	-0.00497216	-0.279838	-0.191667
F14	FLJ46675	-0.210063	-0.738075	0.437044	-0.231258	-0.199917
J15	FLOT1	0.0843233	-1.22353	0.416614	-0.195188	-0.305059
C11	FNTA	-0.46088	-0.323568	0.252307	-0.177216	-0.216762
G7	FNTB	0.002781	-1.71428	0.996434	-0.194913	-0.165009
I5	GAS41	-0.515702	0.537062	0.129078	-0.171352	-0.195427
J12	HD	-0.460333	-0.981088	1.09145	-0.258379	-0.149488
L5	HDAC3	-0.524131	1.13381	0.177735	-0.201488	-0.132096
G18	HGF	-0.0485508	-0.024317	0.923815	-0.222532	-0.258943
N18	HOOK2	-0.30614	1.19732	0.0157505	-0.137591	-0.177308
K17	HOOK3	-0.622559	-0.528721	-0.0279964	-0.114001	-0.12991
J18	INCENP	1.47217	0.325299	-2.98699	0.262094	8.50956
C14	KATNA1	-0.0674322	0.92088	0.0671393	-0.211044	-0.108978
H12	KATNB1	-0.27791	-1.33941	0.557687	-0.273881	-0.0411726
C7	KIAA0092	-0.342186	-0.746989	0.782667	-0.210064	-0.257904
F16	KIAA0892	0.042643	-0.115122	0.476211	-0.235702	-0.217372
C3	KIAA1005	-0.584763	-0.184417	0.410181	-0.14331	-0.259561
I18	KIF11	-0.388448	-2.14728	-4.75537	5.00165	0.0359155
D20	KIF13B	0.526488	-0.00329691	-0.022608	-0.159389	-0.278079
K10	KIF15	-0.457391	-0.721049	0.281519	-0.16499	-0.253347
G11	KIF18A	0.321014	0.730607	-2.54251	0.959538	-0.189951
G12	KIF1B	-0.451949	-1.50948	1.28429	-0.209657	-0.217581
I21	KIF22	-0.00450537	-0.160776	0.526938	-0.232416	-0.191392
G14	KIF23	0.996753	0.59814	-0.377948	-0.184748	1.70617
I12	KIF2C	-0.618353	-0.463314	0.338406	-0.128911	-0.21375
B3	Kif2C (AB	-0.350628	0.679355	0.193401	-0.209645	-0.308073
B4	Kif2C (AB	-0.399557	0.884105	0.271585	-0.24259	-0.285764
B5	Kif2C (AB	0.113831	0.724945	0.0195421	-0.178193	-0.273791
B6	Kif2C (AB	-0.611032	0.496854	0.251934	-0.208767	-0.250924
C12	KIF3B	-0.0217182	0.537809	0.0372104	-0.213562	-0.233067
M7	KIF4A	-0.442028	0.36501	-0.226558	-0.12975	-0.145757
G22	KIF5B	0.427176	-2.04675	0.762418	-0.212675	-0.230704
C18	KIF5C	0.324219	0.106079	0.0975428	-0.225119	-0.244273
L20	KIFC1	0.792769	0.224005	-0.0108614	-0.202231	-0.208459
I11	KIFC3	-0.443071	-0.467058	0.587148	-0.184491	-0.15769
H3	KNTC1	-0.55063	-2.22825	0.740287	-0.211419	-0.0869423
D5	KNTC2	0.68071	0.672802	-3.48914	7.91685	0.456918
E7	KPTN	-0.572688	-0.761269	0.082095	-0.107744	-0.178515
E18	KRT18	-0.531383	-0.0211381	0.496552	-0.177183	-0.110872
J21	LATS1	0.149742	0.732874	0.236297	-0.260917	-0.09776
M10	LATS2	-0.345001	0.328543	-0.579622	-0.0824143	-0.145345
L7	LIP8	-0.54037	0.673339	0.503487	-0.215587	-0.237143
N6	MACF1	0.00950819	0.660024	-0.524753	-0.0761541	-0.147342
J3	MAD1L1	0.0522314	0.369054	0.443582	-0.257272	-0.0159498
G5	MAD2L2	-0.212017	0.619958	0.84945	-0.228095	-0.283774
C22	MAEA	-0.225562	0.22564	0.370171	-0.247674	-0.143672
H15	MAP1A	-0.554464	-1.55908	0.910582	-0.190113	-0.134626
E22	MAP1B	-0.38408	0.409001	0.413085	-0.202826	-0.260499
F4	MAP2	-0.753798	0.108826	0.33009	-0.236621	-0.0944266
K13	MAP7	-0.385262	-0.13022	0.531574	-0.163902	-0.286717
M6	MAPRE1	-0.621739	0.478709	-0.307278	-0.157386	-0.142802
D10	MAPRE3	0.908978	0.529361	-0.00462288	-0.253407	-0.164386
N19	MAPT	0.0328218	-0.728392	0.213772	-0.17686	-0.251836
F17	MARK4	0.46107	-0.724283	0.732487	-0.187542	-0.308758
N10	MEFV	0.481838	0.300402	0.352263	-0.194425	-0.162741
F5	MGC5528	-0.351333	-0.448122	0.187276	-0.109722	-0.201078
E13	MID1	-0.158092	0.461733	0.2686	-0.172139	-0.204135
D15	MID2	-0.322792	-0.790769	0.196885	-0.252686	-0.177693
G9	MIS12	-0.326624	0.503293	0.776795	-0.228927	-0.285934
F6	MLC1SA	-0.427546	-0.526482	0.20821	0.0203609	-0.197837
F7	MYH10	-0.131033	-0.227215	0.363625	-0.239454	-0.0521648
D21	MYH13	-0.640199	-0.913964	0.533615	-0.263337	-0.269741
D16	MYH2	-0.480572	-1.30276	0.462271	-0.207719	-0.169541
D8	MYH3	-0.287531	-0.395568	0.299779	-0.171093	-0.187767
M12	MYH4	1.25061	-0.990714	-0.225136	-0.193727	-0.25883
I13	MYH7	-0.285241	0.702468	0.0417599	-0.209274	-0.179492
D3	MYH9	-0.591264	-0.51556	0.132735	-0.182242	-0.250684
F15	MYL6	-0.0646883	-0.00906846	0.78824	-0.157933	-0.0411672
J20	MYL7	0.677923	-2.1011	0.155944	-0.242523	-0.310107
N15	MYO1E	-0.516389	-0.697951	-0.0493846	-0.214929	-0.214478
F21	MYO3A	-0.107765	-0.00805149	0.699922	-0.219603	-0.211138
N22	MYO5A	-0.501709	0.368946	0.168091	-0.108295	-0.151922
C9	MYO6	-0.524131	0.657599	0.509367	-0.263338	-0.25833
N12	MYO7A	-0.194992	-0.824938	0.131409	-0.15715	-0.219919
D19	MYO9B	0.282461	-0.270825	0.00277139	-0.24624	-0.202132
G6	NCOR1	-0.753798	-0.273237	0.840748	-0.253123	-0.282438
C4	NDE1	-0.0462186	0.669474	0.562073	-0.187777	-0.222961
N14	NEDD9	-0.247131	-0.95499	0.328926	-0.116059	-0.278625
F13	NEK2	-0.592505	-0.250448	0.376476	-0.118906	-0.287713
K12	NEK3	0.0677405	-0.757416	0.321254	-0.192278	-0.124425
F12	NEK6	-0.655063	-2.06183	0.770947	-0.261744	-0.135453
L18	NIPBL	-0.35513	-0.00875922	0.77367	-0.191646	-0.25947
E3	NOLC1	0.0957529	0.0541412	0.688415	-0.218917	-0.144766
J10	NPM1	-0.209845	0.142196	0.0324108	-0.120891	-0.155578
L9	NUMA1	0.379602	0.104697	0.0789339	-0.193149	-0.101535
H5	NUSAP1	0.748785	0.512049	0.536376	-0.239555	-0.164279
F22	P30	0.0597851	-0.601584	0.608342	-0.229857	-0.131064
L4	PAFAH1B1	1.28293	-0.574891	-0.0720028	-0.0637731	-0.216236
L3	PAX2	0.462706	0.835137	0.145269	-0.17912	-0.0590197
J7	PB1	-0.325499	0.58549	0.371372	-0.205207	-0.096915
C21	PCM1	-0.648151	-1.05736	0.345663	-0.182142	-0.160054
N20	PCOLN3	-0.353168	0.55715	-0.0615909	-0.211307	-0.200882
J6	PEA15	-0.367019	0.260142	0.0133866	-0.203999	-0.237623
J8	PIN1	-0.511733	0.872451	0.375783	-0.215963	-0.105631
J14	PIN4	-0.753798	-0.436964	0.272704	-0.189371	-0.219199
L12	PLK1	0.23643	-1.01683	-5.1441	7.85517	0.51419
E20	PLK4	0.342511	-1.0344	-0.238644	-0.0942125	-0.299748
D7	POLB	-0.214782	-1.34995	0.136552	-0.200699	-0.316925
I8	PPP5C	-0.0953316	0.60156	0.0343063	-0.146043	-0.238693
G15	PRC1	2.92711	0.0164377	-2.72483	0.117849	8.49893
E16	PXN	0.323391	-1.22583	-1.7244	-0.0674986	-0.426324
C15	RAB3IP	-0.0896418	0.501436	0.113293	-0.21476	-0.167585
F3	RABGAP1	-0.437148	-0.903223	0.506278	-0.110548	-0.0478376
B19	RacGAP1	1.25362	-0.725014	-2.2762	-0.0730353	4.29221
B20	RacGAP1	2.85245	0.122911	-2.24644	-0.0107948	5.34142
B21	RacGAP1	2.46122	0.511533	-1.94965	-0.108285	5.40785
B22	RacGAP1	3.49613	0.0471132	-2.11453	-0.0296186	5.42278
I19	RAN	-0.499838	-2.12862	-1.73961	-0.187773	-0.288931
J16	RANBP9	-0.156409	-0.15471	0.64945	-0.167665	-0.0881923
C5	RSN	-0.508107	0.331522	0.695836	-0.261419	0.0986616
K9	SBDS	0.233402	0.204469	0.170115	-0.099266	-0.232084
I22	SEH1L	-0.47939	0.701385	0.257405	-0.249664	-0.273882
M13	SMC1L1	0.0482074	-0.148486	0.123645	-0.08199	-0.178083
L13	SPAST	0.456705	0.663698	0.807625	-0.197867	-0.256952
G8	SSSCA1	-0.407414	0.374266	0.784864	-0.230374	-0.213932
M8	STAU	-0.753798	0.196092	-0.306833	-0.194395	-0.164569
H13	SUGT1	-0.451949	-0.253768	0.834262	-0.246653	-0.096497
E17	TARDBP	0.144147	1.16456	0.563431	-0.25006	-0.156687
M16	TBL1X	-0.240222	-1.16126	0.273811	-0.160181	-0.319613
K19	TBL1XR1	-0.367227	-1.21149	0.427428	-0.157891	-0.229191
E19	TERF1	-0.397684	-0.666156	0.681755	-0.231991	-0.137893
F9	TNKS	-0.299937	0.735181	0.672725	-0.208321	-0.24652
L16	TOP2A	0.137471	-0.836659	-0.168897	-0.129436	-0.0526655
N13	TOPK	0.0778649	0.290523	0.0898442	-0.192319	-0.224473
L15	TPPP	-0.632364	-1.3207	0.161326	-0.194464	-0.298818
G3	TPX2	0.960883	0.0886982	-4.6279	0.441708	0.635681
L6	TSGA14	-0.568452	0.983379	0.423172	-0.214099	-0.191273
J11	TTK	-0.0804309	0.147592	0.0787337	-0.151882	0.111751
G13	TUBD1	-0.591264	0.0304903	0.824772	-0.201123	-0.117958
J5	TUBG1	-0.333918	2.19509	0.394184	-0.214475	0.0331017
I6	TUBGCP3	-0.591264	0.783361	0.132439	-0.0115955	-0.195816
K8	TUBGCP5	-0.753798	0.922184	0.406008	-0.18592	-0.193177
C16	TUBGCP6	-0.129627	0.355353	0.184508	-0.205765	-0.349841
M3	TXNL4	-0.307402	0.00507925	-0.229194	-0.160966	-0.2969
H10	USP16	-0.753798	0.597785	1.09673	-0.255965	-0.107463
H9	UXT	-0.0250404	-0.474519	0.945604	-0.241397	-0.109741
C17	ZW10	-0.0181273	0.160126	0.0411006	-0.158789	-0.283889
H14	ZWINT	-0.753798	-0.327683	1.03322	-0.264966	-0.142726

## Sheet: Multipolar
WellName	Gene Name	Z-score
O21	0	-0.753798
C19	ACTR1B	-0.753798
C10	DNCLI2	-0.753798
L11	EML4	-0.753798
H17	FBXO5	-0.753798
F4	MAP2	-0.753798
G6	NCOR1	-0.753798
J14	PIN4	-0.753798
M8	STAU	-0.753798
K8	TUBGCP5	-0.753798
H10	USP16	-0.753798
H14	ZWINT	-0.753798
N16	DNAI1	-0.673763
G2	0	-0.663502
F12	NEK6	-0.655063
O23	0	-0.649197
C21	PCM1	-0.648151
B16	0	-0.640199
N5	DNAH9	-0.640199
D21	MYH13	-0.640199
K18	DNAL4	-0.638964
L15	TPPP	-0.632364
I14	CDC45L	-0.629508
D14	AKAP8	-0.626512
K17	HOOK3	-0.622559
M6	MAPRE1	-0.621739
I12	KIF2C	-0.618353
G20	APG4A	-0.612936
B6	Kif2C (AB	-0.611032
B17	0	-0.609076
F13	NEK2	-0.592505
D3	MYH9	-0.591264
G13	TUBD1	-0.591264
I6	TUBGCP3	-0.591264
C3	KIAA1005	-0.584763
B2	0	-0.577719
N23	0	-0.574735
K23	0	-0.57449
E7	KPTN	-0.572688
G21	BUB3	-0.571648
L6	TSGA14	-0.568452
H15	MAP1A	-0.554464
H2	0	-0.55063
E11	DNCL2B	-0.55063
H3	KNTC1	-0.55063
O11	0	-0.540921
L7	LIP8	-0.54037
E18	KRT18	-0.531383
C2	0	-0.526862
L5	HDAC3	-0.524131
C9	MYO6	-0.524131
K11	DNAI2	-0.519027
N15	MYO1E	-0.516389
I5	GAS41	-0.515702
G16	DNAH11	-0.515496
G23	0	-0.513691
K6	DNAH6	-0.511733
J8	PIN1	-0.511733
B14	0	-0.510931
N8	CETN3	-0.508107
C5	RSN	-0.508107
N22	MYO5A	-0.501709
I19	RAN	-0.499838
B7	0	-0.499226
I9	CLASP2	-0.48968
D16	MYH2	-0.480572
D22	BMX	-0.47939
I22	SEH1L	-0.47939
C11	FNTA	-0.46088
J12	HD	-0.460333
O6	0	-0.458275
K10	KIF15	-0.457391
G12	KIF1B	-0.451949
H13	SUGT1	-0.451949
L2	0	-0.447574
N2	0	-0.443071
I11	KIFC3	-0.443071
M7	KIF4A	-0.442028
F3	RABGAP1	-0.437148
F6	MLC1SA	-0.427546
O8	0	-0.427055
O13	0	-0.426209
J2	0	-0.409296
G8	SSSCA1	-0.407414
M11	C18ORF9	-0.406063
B4	Kif2C (AB	-0.399557
I15	DNAH7	-0.399348
E19	TERF1	-0.397684
K4	CDC25C	-0.39387
O20	0	-0.393637
J22	AURKA	-0.393052
I18	KIF11	-0.388448
K13	MAP7	-0.385262
E22	MAP1B	-0.38408
D23	0	-0.380926
K7	ALMS1	-0.376486
L19	ALS2	-0.370543
F18	DDA3	-0.367284
K19	TBL1XR1	-0.367227
J6	PEA15	-0.367019
L21	DCX	-0.362513
C13	AKAP9	-0.357621
L18	NIPBL	-0.35513
K15	CLASP1	-0.354888
N20	PCOLN3	-0.353168
F5	MGC5528	-0.351333
B3	Kif2C (AB	-0.350628
N3	AURKC	-0.347582
B13	0	-0.347463
M10	LATS2	-0.345001
E21	CETN2	-0.342186
C7	KIAA0092	-0.342186
K21	CENPF	-0.335203
O14	0	-0.334405
J5	TUBG1	-0.333918
F8	ANAPC4	-0.326745
G9	MIS12	-0.326624
J7	PB1	-0.325499
G17	BLOC1S2	-0.323092
D15	MID2	-0.322792
H4	BUB1	-0.31368
O15	0	-0.307513
M3	TXNL4	-0.307402
N18	HOOK2	-0.30614
F9	TNKS	-0.299937
O10	0	-0.299926
O18	0	-0.297612
E12	ACTR1A	-0.29395
D8	MYH3	-0.287531
I13	MYH7	-0.285241
L17	ARL10C	-0.283152
F23	0	-0.282154
H12	KATNB1	-0.27791
M2	0	-0.271931
K2	0	-0.2687
H20	CBX3	-0.261462
F2	0	-0.252973
I10	CDC16	-0.250717
M20	ATG4C	-0.250066
N14	NEDD9	-0.247131
M16	TBL1X	-0.240222
M14	DNCI1	-0.238446
O7	0	-0.230714
M15	BPY2IP1	-0.229421
C22	MAEA	-0.225562
K5	EML2	-0.21479
D7	POLB	-0.214782
G5	MAD2L2	-0.212017
F14	FLJ46675	-0.210063
J10	NPM1	-0.209845
D12	CDC25B	-0.207347
G19	EML1	-0.205526
N12	MYO7A	-0.194992
D2	0	-0.187831
O19	0	-0.182614
O9	0	-0.180486
F20	CHC1	-0.179053
O16	0	-0.177991
O4	0	-0.174277
I4	CALM1	-0.172253
C6	CSPG6	-0.166869
J4	DCTN3	-0.164659
E13	MID1	-0.158092
J16	RANBP9	-0.156409
L14	ANAPC10	-0.152343
O12	0	-0.146005
J23	0	-0.143981
M18	EXOC7	-0.141041
F7	MYH10	-0.131033
C16	TUBGCP6	-0.129627
E14	CDC2	-0.128045
K16	ALDOB	-0.123068
H7	FLJ10891	-0.114579
F21	MYO3A	-0.107765
B15	0	-0.101548
F11	76P	-0.0970316
I8	PPP5C	-0.0953316
C15	RAB3IP	-0.0896418
J11	TTK	-0.0804309
N21	CETN1	-0.0767032
N7	DCTN1	-0.0710172
C14	KATNA1	-0.0674322
B8	0	-0.066026
F15	MYL6	-0.0646883
M21	BUB1B	-0.0625164
B18	0	-0.0621839
B10	0	-0.0495701
G18	HGF	-0.0485508
C4	NDE1	-0.0462186
O3	0	-0.0433436
L10	DNALI1	-0.039965
N9	DNAH8	-0.0390677
O17	0	-0.0371397
M22	CAV2	-0.0264733
H9	UXT	-0.0250404
C12	KIF3B	-0.0217182
G4	APPBP2	-0.0187473
C17	ZW10	-0.0181273
B9	0	-0.0140253
E4	AF15Q14	-0.0102195
N17	ANAPC5	-0.00584496
I21	KIF22	-0.00450537
O22	0	-0.00289517
G7	FNTB	0.002781
H19	CDC23	0.0030305
H6	DKFZP761A078	0.00481903
E5	ARL10B	0.00654526
E2	0	0.00811923
N6	MACF1	0.00950819
M23	0	0.0302218
N19	MAPT	0.0328218
F16	KIAA0892	0.042643
M13	SMC1L1	0.0482074
L22	BBS4	0.0485864
J3	MAD1L1	0.0522314
M9	CROCC	0.0567163
F22	P30	0.0597851
M19	DCTN2	0.0650725
K12	NEK3	0.0677405
H16	DNCL1	0.0699711
N13	TOPK	0.0778649
H23	0	0.0797987
J15	FLOT1	0.0843233
E3	NOLC1	0.0957529
M5	CALM3	0.102411
F19	APEX1	0.10284
D13	FLJ13615	0.104528
E15	CDK5RAP2	0.108636
B5	Kif2C (AB	0.113831
J9	DNAH3	0.116603
B12	0	0.117375
L16	TOP2A	0.137471
D17	FLJ13386	0.143323
E17	TARDBP	0.144147
O5	0	0.145034
J19	AZI1	0.148081
J21	LATS1	0.149742
B11	0	0.164428
C8	BRCA2	0.164873
I16	CP110	0.190403
H11	CENPJ	0.219988
C20	FLJ25410	0.226203
K9	SBDS	0.233402
L12	PLK1	0.23643
D9	CIT	0.240858
K14	CYLN2	0.243442
D6	ABCA2	0.266353
B23	0	0.26902
K3	DNAH1	0.273854
D19	MYO9B	0.282461
O2	0	0.283898
E23	0	0.296299
G11	KIF18A	0.321014
E16	PXN	0.323391
C18	KIF5C	0.324219
D4	CBX1	0.339835
E20	PLK4	0.342511
K22	ATG4B	0.355395
H18	CDC2L2	0.375314
N11	APC	0.378941
L9	NUMA1	0.379602
N4	DNAH17	0.392477
G22	KIF5B	0.427176
K20	FLJ13621	0.456484
L13	SPAST	0.456705
F17	MARK4	0.46107
L3	PAX2	0.462706
M4	DNCL2A	0.48151
N10	MEFV	0.481838
I23	0	0.486408
D20	KIF13B	0.526488
I17	DYNC1H1	0.540277
I2	0	0.556159
D11	DLG7	0.580128
L23	0	0.588195
H8	ANAPC11	0.606945
E6	BIRC5	0.650831
J20	MYL7	0.677923
D5	KNTC2	0.68071
H5	NUSAP1	0.748785
L20	KIFC1	0.792769
I7	AURKB	0.813829
D10	MAPRE3	0.908978
E9	CDC20	0.916194
E8	FAM33A	0.921174
I20	C18ORF24	0.954062
G3	TPX2	0.960883
M17	CDCA5	0.974015
G14	KIF23	0.996753
E10	DNCI2	1.01121
J13	CEP250	1.03197
H21	CDC27	1.12169
G10	FLJ20364	1.18453
M12	MYH4	1.25061
B19	RacGAP1	1.25362
L4	PAFAH1B1	1.28293
C23	0	1.33388
J18	INCENP	1.47217
L8	ESPL1	1.60018
H22	CDC2L1	1.71233
I3	C13ORF3	1.72187
J17	CDCA8	1.91778
B21	RacGAP1	2.46122
F10	CENPE	2.84324
B20	RacGAP1	2.85245
G15	PRC1	2.92711
B22	RacGAP1	3.49613
D18	CKAP5	13.678

## Sheet: No of poles
WellName	Gene Name	Z-score
H17	FBXO5	-6.25746
H16	DNCL1	-3.06449
H3	KNTC1	-2.22825
I18	KIF11	-2.14728
I19	RAN	-2.12862
J20	MYL7	-2.1011
G20	APG4A	-2.08438
F12	NEK6	-2.06183
G22	KIF5B	-2.04675
G7	FNTB	-1.71428
H20	CBX3	-1.69862
G16	DNAH11	-1.69119
B16	0	-1.68082
H15	MAP1A	-1.55908
J19	AZI1	-1.54101
G12	KIF1B	-1.50948
B15	0	-1.45926
D7	POLB	-1.34995
H12	KATNB1	-1.33941
C19	ACTR1B	-1.33745
L15	TPPP	-1.3207
D16	MYH2	-1.30276
M20	ATG4C	-1.25827
H19	CDC23	-1.22976
E16	PXN	-1.22583
J15	FLOT1	-1.22353
K19	TBL1XR1	-1.21149
I14	CDC45L	-1.19225
M16	TBL1X	-1.16126
G17	BLOC1S2	-1.1527
D13	FLJ13615	-1.11167
G19	EML1	-1.09805
B17	0	-1.0678
I17	DYNC1H1	-1.05885
C21	PCM1	-1.05736
O17	0	-1.05402
E20	PLK4	-1.0344
L12	PLK1	-1.01683
D14	AKAP8	-1.01335
I16	CP110	-1.01186
M12	MYH4	-0.990714
J12	HD	-0.981088
N14	NEDD9	-0.95499
N16	DNAI1	-0.947369
N8	CETN3	-0.932114
D21	MYH13	-0.913964
O13	0	-0.910459
F3	RABGAP1	-0.903223
D22	BMX	-0.842079
L16	TOP2A	-0.836659
N12	MYO7A	-0.824938
B12	0	-0.804211
K18	DNAL4	-0.7911
D15	MID2	-0.790769
E7	KPTN	-0.761269
K12	NEK3	-0.757416
C7	KIAA0092	-0.746989
F14	FLJ46675	-0.738075
N19	MAPT	-0.728392
B19	RacGAP1	-0.725014
F17	MARK4	-0.724283
K10	KIF15	-0.721049
N15	MYO1E	-0.697951
K16	ALDOB	-0.668735
E19	TERF1	-0.666156
B7	0	-0.635329
O15	0	-0.610964
O18	0	-0.610199
F22	P30	-0.601584
L4	PAFAH1B1	-0.574891
L19	ALS2	-0.563509
D17	FLJ13386	-0.550109
K17	HOOK3	-0.528721
F6	MLC1SA	-0.526482
D3	MYH9	-0.51556
H9	UXT	-0.474519
M15	BPY2IP1	-0.473238
H22	CDC2L1	-0.472906
M14	DNCI1	-0.47214
I11	KIFC3	-0.467058
I12	KIF2C	-0.463314
F5	MGC5528	-0.448122
J14	PIN4	-0.436964
C8	BRCA2	-0.420988
K15	CLASP1	-0.40577
B8	0	-0.399972
B11	0	-0.398656
D8	MYH3	-0.395568
D12	CDC25B	-0.390137
D9	CIT	-0.38164
L17	ARL10C	-0.38024
B13	0	-0.373593
C10	DNCLI2	-0.359992
K20	FLJ13621	-0.359472
O12	0	-0.358375
B14	0	-0.354133
H7	FLJ10891	-0.350606
O21	0	-0.343274
G2	0	-0.336449
H14	ZWINT	-0.327683
C11	FNTA	-0.323568
E10	DNCI2	-0.312269
E15	CDK5RAP2	-0.305685
O16	0	-0.303149
J17	CDCA8	-0.281467
G6	NCOR1	-0.273237
D19	MYO9B	-0.270825
K22	ATG4B	-0.263973
H13	SUGT1	-0.253768
F13	NEK2	-0.250448
G4	APPBP2	-0.24547
J9	DNAH3	-0.229868
K14	CYLN2	-0.228598
F7	MYH10	-0.227215
G21	BUB3	-0.214048
L14	ANAPC10	-0.207184
E11	DNCL2B	-0.191536
H18	CDC2L2	-0.190109
C3	KIAA1005	-0.184417
M18	EXOC7	-0.170764
H2	0	-0.162417
I21	KIF22	-0.160776
J16	RANBP9	-0.15471
C13	AKAP9	-0.152168
O14	0	-0.149065
M13	SMC1L1	-0.148486
K13	MAP7	-0.13022
F16	KIAA0892	-0.115122
L21	DCX	-0.112315
I9	CLASP2	-0.104243
J4	DCTN3	-0.0977505
O7	0	-0.073833
B18	0	-0.0571664
F23	0	-0.0496655
G18	HGF	-0.024317
E18	KRT18	-0.0211381
F15	MYL6	-0.00906846
L18	NIPBL	-0.00875922
F21	MYO3A	-0.00805149
D20	KIF13B	-0.00329691
M3	TXNL4	0.00507925
G15	PRC1	0.0164377
F19	APEX1	0.0261349
G13	TUBD1	0.0304903
B9	0	0.0358276
K2	0	0.0431383
C6	CSPG6	0.0442915
E21	CETN2	0.0468946
B22	RacGAP1	0.0471132
E3	NOLC1	0.0541412
O2	0	0.055597
O8	0	0.0568425
O19	0	0.0672632
N4	DNAH17	0.0687657
O3	0	0.0738912
M4	DNCL2A	0.0788062
O6	0	0.0843038
G3	TPX2	0.0886982
L9	NUMA1	0.104697
C18	KIF5C	0.106079
K4	CDC25C	0.106389
O5	0	0.106664
F4	MAP2	0.108826
B20	RacGAP1	0.122911
J22	AURKA	0.123255
N9	DNAH8	0.126192
J10	NPM1	0.142196
J11	TTK	0.147592
E2	0	0.149498
C17	ZW10	0.160126
O23	0	0.179594
N3	AURKC	0.181409
I15	DNAH7	0.186537
N23	0	0.191639
F8	ANAPC4	0.19295
M8	STAU	0.196092
K9	SBDS	0.204469
K23	0	0.206049
L11	EML4	0.207196
O4	0	0.218521
L20	KIFC1	0.224005
C22	MAEA	0.22564
M21	BUB1B	0.227983
J6	PEA15	0.260142
O11	0	0.273511
J2	0	0.284525
H4	BUB1	0.286964
N13	TOPK	0.290523
N10	MEFV	0.300402
E4	AF15Q14	0.303887
F2	0	0.308056
J18	INCENP	0.325299
M10	LATS2	0.328543
C5	RSN	0.331522
I10	CDC16	0.349977
E12	ACTR1A	0.350337
C16	TUBGCP6	0.355353
M7	KIF4A	0.36501
M19	DCTN2	0.365299
N22	MYO5A	0.368946
J3	MAD1L1	0.369054
L8	ESPL1	0.371429
G23	0	0.373876
G8	SSSCA1	0.374266
N17	ANAPC5	0.375286
I4	CALM1	0.377958
O20	0	0.387087
N2	0	0.387184
K7	ALMS1	0.397679
E22	MAP1B	0.409001
M2	0	0.414829
M22	CAV2	0.430178
M11	C18ORF9	0.430187
K6	DNAH6	0.432166
E13	MID1	0.461733
E23	0	0.471549
M6	MAPRE1	0.478709
H23	0	0.479072
K5	EML2	0.481259
B6	Kif2C (AB	0.496854
C15	RAB3IP	0.501436
G9	MIS12	0.503293
L22	BBS4	0.511043
B21	RacGAP1	0.511533
D4	CBX1	0.511684
H5	NUSAP1	0.512049
D10	MAPRE3	0.529361
K3	DNAH1	0.530222
I5	GAS41	0.537062
C12	KIF3B	0.537809
D6	ABCA2	0.539976
O9	0	0.549444
N20	PCOLN3	0.55715
J7	PB1	0.58549
L2	0	0.593571
O22	0	0.597334
H10	USP16	0.597785
G14	KIF23	0.59814
I8	PPP5C	0.60156
D11	DLG7	0.60888
G5	MAD2L2	0.619958
I2	0	0.622355
H21	CDC27	0.645443
D23	0	0.655131
C9	MYO6	0.657599
N6	MACF1	0.660024
N21	CETN1	0.661024
N5	DNAH9	0.662369
L13	SPAST	0.663698
C4	NDE1	0.669474
D5	KNTC2	0.672802
L7	LIP8	0.673339
B3	Kif2C (AB	0.679355
F11	76P	0.697049
I22	SEH1L	0.701385
I13	MYH7	0.702468
B5	Kif2C (AB	0.724945
G11	KIF18A	0.730607
J21	LATS1	0.732874
F9	TNKS	0.735181
L10	DNALI1	0.751757
F20	CHC1	0.754333
I6	TUBGCP3	0.783361
C20	FLJ25410	0.809384
I23	0	0.819181
M17	CDCA5	0.824938
L3	PAX2	0.835137
F18	DDA3	0.843157
B10	0	0.853498
J8	PIN1	0.872451
B4	Kif2C (AB	0.884105
M23	0	0.891553
K21	CENPF	0.896128
C14	KATNA1	0.92088
K8	TUBGCP5	0.922184
N11	APC	0.924421
O10	0	0.936734
B23	0	0.946195
J23	0	0.96767
H6	DKFZP761A078	0.981236
L6	TSGA14	0.983379
E14	CDC2	0.998107
K11	DNAI2	1.00472
C2	0	1.11488
E5	ARL10B	1.12191
E6	BIRC5	1.13263
L5	HDAC3	1.13381
E17	TARDBP	1.16456
D2	0	1.18509
N18	HOOK2	1.19732
N7	DCTN1	1.20972
M9	CROCC	1.24705
B2	0	1.24825
J13	CEP250	1.28905
L23	0	1.29297
H11	CENPJ	1.37582
E9	CDC20	1.37841
E8	FAM33A	1.40586
M5	CALM3	1.46745
H8	ANAPC11	1.54943
C23	0	1.55781
I20	C18ORF24	1.66373
G10	FLJ20364	1.81791
I3	C13ORF3	2.00388
I7	AURKB	2.12878
J5	TUBG1	2.19509
F10	CENPE	2.45378
D18	CKAP5	7.35528

## Sheet: Cell no
WellName	Gene Name	Z-score
L12	PLK1	-5.1441
I18	KIF11	-4.75537
G3	TPX2	-4.6279
F10	CENPE	-4.46631
M17	CDCA5	-4.30362
D18	CKAP5	-4.17075
I3	C13ORF3	-3.53176
D5	KNTC2	-3.48914
G10	FLJ20364	-3.20393
J18	INCENP	-2.98699
E9	CDC20	-2.81739
H17	FBXO5	-2.77776
G15	PRC1	-2.72483
G11	KIF18A	-2.54251
I20	C18ORF24	-2.45284
B19	RacGAP1	-2.2762
B20	RacGAP1	-2.24644
B22	RacGAP1	-2.11453
B21	RacGAP1	-1.94965
J17	CDCA8	-1.90558
J22	AURKA	-1.90071
I19	RAN	-1.73961
E16	PXN	-1.7244
M19	DCTN2	-1.5574
L8	ESPL1	-1.52073
E6	BIRC5	-1.1526
E8	FAM33A	-1.03004
I7	AURKB	-1.00486
C10	DNCLI2	-0.822345
D9	CIT	-0.584399
M10	LATS2	-0.579622
O2	0	-0.554541
N6	MACF1	-0.524753
N23	0	-0.423665
M22	CAV2	-0.393775
M21	BUB1B	-0.391655
N3	AURKC	-0.387088
O6	0	-0.384458
G14	KIF23	-0.377948
O11	0	-0.363142
N21	CETN1	-0.36021
O19	0	-0.339222
I17	DYNC1H1	-0.332798
O12	0	-0.329347
O22	0	-0.312523
M6	MAPRE1	-0.307278
M8	STAU	-0.306833
E14	CDC2	-0.303134
I2	0	-0.283687
M23	0	-0.268463
O21	0	-0.259424
O4	0	-0.248217
E20	PLK4	-0.238644
O15	0	-0.233381
M3	TXNL4	-0.229194
M7	KIF4A	-0.226558
M12	MYH4	-0.225136
J19	AZI1	-0.196485
M11	C18ORF9	-0.181551
C23	0	-0.169774
L16	TOP2A	-0.168897
K16	ALDOB	-0.161228
O3	0	-0.156705
O10	0	-0.156138
O7	0	-0.155538
N17	ANAPC5	-0.150485
N2	0	-0.145093
H22	CDC2L1	-0.144329
O20	0	-0.141944
M2	0	-0.128129
O14	0	-0.117857
J4	DCTN3	-0.1002
O18	0	-0.0900715
M9	CROCC	-0.0871824
O8	0	-0.0840089
O5	0	-0.0821907
L4	PAFAH1B1	-0.0720028
L10	DNALI1	-0.0683608
K20	FLJ13621	-0.0629101
N20	PCOLN3	-0.0615909
O16	0	-0.0610264
O17	0	-0.0539216
D12	CDC25B	-0.0530265
N15	MYO1E	-0.0493846
L14	ANAPC10	-0.0463427
K17	HOOK3	-0.0279964
K2	0	-0.0252314
D20	KIF13B	-0.022608
K21	CENPF	-0.0139245
L20	KIFC1	-0.0108614
M4	DNCL2A	-0.0105632
M20	ATG4C	-0.00821679
C20	FLJ25410	-0.00497216
D10	MAPRE3	-0.00462288
M14	DNCI1	-0.00327627
D19	MYO9B	0.00277139
J6	PEA15	0.0133866
N18	HOOK2	0.0157505
K7	ALMS1	0.0173778
B5	Kif2C (AB	0.0195421
E4	AF15Q14	0.0210946
K11	DNAI2	0.0224555
J10	NPM1	0.0324108
C2	0	0.0328556
I8	PPP5C	0.0343063
C12	KIF3B	0.0372104
O9	0	0.0379664
C17	ZW10	0.0411006
I13	MYH7	0.0417599
K23	0	0.0420318
J2	0	0.0492084
O13	0	0.053489
N8	CETN3	0.055823
M5	CALM3	0.0576468
M18	EXOC7	0.0617634
C19	ACTR1B	0.0628587
O23	0	0.0657041
C14	KATNA1	0.0671393
K22	ATG4B	0.0763068
J11	TTK	0.0787337
L9	NUMA1	0.0789339
D2	0	0.0791254
E7	KPTN	0.082095
K15	CLASP1	0.0863488
N13	TOPK	0.0898442
N5	DNAH9	0.0903787
C18	KIF5C	0.0975428
F2	0	0.106857
N7	DCTN1	0.112465
C15	RAB3IP	0.113293
M13	SMC1L1	0.123645
I5	GAS41	0.129078
N12	MYO7A	0.131409
E23	0	0.131657
I6	TUBGCP3	0.132439
D3	MYH9	0.132735
D7	POLB	0.136552
D13	FLJ13615	0.143469
L3	PAX2	0.145269
M15	BPY2IP1	0.151338
B2	0	0.152147
J20	MYL7	0.155944
L15	TPPP	0.161326
J9	DNAH3	0.16784
N22	MYO5A	0.168091
K9	SBDS	0.170115
D11	DLG7	0.173642
L5	HDAC3	0.177735
C16	TUBGCP6	0.184508
N9	DNAH8	0.184977
F5	MGC5528	0.187276
N4	DNAH17	0.189777
K5	EML2	0.189942
B3	Kif2C (AB	0.193401
D15	MID2	0.196885
F8	ANAPC4	0.201246
E11	DNCL2B	0.204004
L22	BBS4	0.207402
F6	MLC1SA	0.20821
K4	CDC25C	0.210512
N19	MAPT	0.213772
D6	ABCA2	0.23536
J21	LATS1	0.236297
D17	FLJ13386	0.237229
J13	CEP250	0.243587
L19	ALS2	0.245351
K14	CYLN2	0.247211
B6	Kif2C (AB	0.251934
C11	FNTA	0.252307
I16	CP110	0.253357
L21	DCX	0.256531
I22	SEH1L	0.257405
D4	CBX1	0.267862
E13	MID1	0.2686
B4	Kif2C (AB	0.271585
J14	PIN4	0.272704
M16	TBL1X	0.273811
E5	ARL10B	0.27474
B23	0	0.276659
K10	KIF15	0.281519
N11	APC	0.282042
I4	CALM1	0.283576
E10	DNCI2	0.285943
J23	0	0.29928
D8	MYH3	0.299779
L17	ARL10C	0.315698
K12	NEK3	0.321254
L2	0	0.322457
N14	NEDD9	0.328926
F4	MAP2	0.33009
I9	CLASP2	0.331111
I12	KIF2C	0.338406
C8	BRCA2	0.343174
C21	PCM1	0.345663
N10	MEFV	0.352263
H4	BUB1	0.357245
F7	MYH10	0.363625
L23	0	0.364846
K3	DNAH1	0.366347
C22	MAEA	0.370171
J7	PB1	0.371372
J8	PIN1	0.375783
F13	NEK2	0.376476
C6	CSPG6	0.378538
D14	AKAP8	0.378959
D23	0	0.388604
I23	0	0.390786
J5	TUBG1	0.394184
E21	CETN2	0.400434
F20	CHC1	0.40321
I15	DNAH7	0.403371
K8	TUBGCP5	0.406008
C3	KIAA1005	0.410181
E22	MAP1B	0.413085
F11	76P	0.413727
J15	FLOT1	0.416614
L6	TSGA14	0.423172
K19	TBL1XR1	0.427428
B15	0	0.435244
F14	FLJ46675	0.437044
B16	0	0.440276
J3	MAD1L1	0.443582
I10	CDC16	0.445957
H20	CBX3	0.453459
D16	MYH2	0.462271
F16	KIAA0892	0.476211
E12	ACTR1A	0.479799
E18	KRT18	0.496552
N16	DNAI1	0.499958
L7	LIP8	0.503487
F3	RABGAP1	0.506278
C9	MYO6	0.509367
B17	0	0.513146
K6	DNAH6	0.51435
E2	0	0.523299
I21	KIF22	0.526938
K13	MAP7	0.531574
D21	MYH13	0.533615
H5	NUSAP1	0.536376
B14	0	0.53755
E15	CDK5RAP2	0.53972
H12	KATNB1	0.557687
C13	AKAP9	0.560672
C4	NDE1	0.562073
E17	TARDBP	0.563431
B9	0	0.580001
I11	KIFC3	0.587148
G19	EML1	0.601455
F22	P30	0.608342
F23	0	0.620097
B12	0	0.622775
B18	0	0.630524
G23	0	0.631727
G21	BUB3	0.634315
L11	EML4	0.6349
I14	CDC45L	0.637104
G2	0	0.642044
B13	0	0.645211
B11	0	0.646981
J16	RANBP9	0.64945
D22	BMX	0.653253
B10	0	0.660811
K18	DNAL4	0.665901
F9	TNKS	0.672725
E19	TERF1	0.681755
E3	NOLC1	0.688415
C5	RSN	0.695836
F21	MYO3A	0.699922
H8	ANAPC11	0.700075
G4	APPBP2	0.717427
F17	MARK4	0.732487
H21	CDC27	0.734379
H3	KNTC1	0.740287
H6	DKFZP761A078	0.749499
B8	0	0.752204
G22	KIF5B	0.762418
B7	0	0.767914
F12	NEK6	0.770947
L18	NIPBL	0.77367
G9	MIS12	0.776795
C7	KIAA0092	0.782667
G8	SSSCA1	0.784864
F15	MYL6	0.78824
L13	SPAST	0.807625
G13	TUBD1	0.824772
H13	SUGT1	0.834262
H23	0	0.840121
G6	NCOR1	0.840748
G5	MAD2L2	0.84945
F19	APEX1	0.868599
H2	0	0.870286
F18	DDA3	0.879707
G16	DNAH11	0.880304
H15	MAP1A	0.910582
H11	CENPJ	0.911042
G18	HGF	0.923815
H9	UXT	0.945604
H18	CDC2L2	0.989574
G7	FNTB	0.996434
H14	ZWINT	1.03322
G17	BLOC1S2	1.06161
J12	HD	1.09145
H10	USP16	1.09673
H7	FLJ10891	1.09944
H19	CDC23	1.14698
G20	APG4A	1.17756
H16	DNCL1	1.19757
G12	KIF1B	1.28429

## Sheet: Mitotic index
WellName	Gene Name	Z-score
H17	FBXO5	-0.313408
L21	DCX	-0.285609
C20	FLJ25410	-0.279838
D17	FLJ13386	-0.274125
H12	KATNB1	-0.273881
N4	DNAH17	-0.270417
C8	BRCA2	-0.268456
H14	ZWINT	-0.264966
M14	DNCI1	-0.263814
C9	MYO6	-0.263338
D21	MYH13	-0.263337
F12	NEK6	-0.261744
C5	RSN	-0.261419
B10	0	-0.261016
J21	LATS1	-0.260917
D4	CBX1	-0.260589
D6	ABCA2	-0.260301
G16	DNAH11	-0.260232
J12	HD	-0.258379
J3	MAD1L1	-0.257272
H10	USP16	-0.255965
D10	MAPRE3	-0.253407
J13	CEP250	-0.253214
G6	NCOR1	-0.253123
D15	MID2	-0.252686
B15	0	-0.251721
G21	BUB3	-0.251218
E17	TARDBP	-0.25006
I22	SEH1L	-0.249664
H18	CDC2L2	-0.248631
C22	MAEA	-0.247674
K22	ATG4B	-0.247309
G20	APG4A	-0.247073
H13	SUGT1	-0.246653
D19	MYO9B	-0.24624
B17	0	-0.246009
L23	0	-0.244121
B4	Kif2C (AB	-0.24259
J20	MYL7	-0.242523
B8	0	-0.242224
C23	0	-0.241994
C10	DNCLI2	-0.241792
H9	UXT	-0.241397
H11	CENPJ	-0.24126
H4	BUB1	-0.240566
H5	NUSAP1	-0.239555
F7	MYH10	-0.239454
E5	ARL10B	-0.239315
B18	0	-0.237502
G17	BLOC1S2	-0.236717
G19	EML1	-0.236707
F4	MAP2	-0.236621
F16	KIAA0892	-0.235702
I21	KIF22	-0.232416
E19	TERF1	-0.231991
G23	0	-0.231416
F14	FLJ46675	-0.231258
G8	SSSCA1	-0.230374
D14	AKAP8	-0.229883
F22	P30	-0.229857
B12	0	-0.229785
H2	0	-0.229679
G2	0	-0.229615
G9	MIS12	-0.228927
H22	CDC2L1	-0.228804
G5	MAD2L2	-0.228095
D22	BMX	-0.227483
D12	CDC25B	-0.22669
M9	CROCC	-0.225501
F19	APEX1	-0.225437
B7	0	-0.225257
K6	DNAH6	-0.225178
C18	KIF5C	-0.225119
J9	DNAH3	-0.224457
L22	BBS4	-0.223217
G18	HGF	-0.222532
F18	DDA3	-0.221572
K14	CYLN2	-0.221091
K3	DNAH1	-0.220603
L11	EML4	-0.22039
L10	DNALI1	-0.219611
F21	MYO3A	-0.219603
H16	DNCL1	-0.219413
E3	NOLC1	-0.218917
M5	CALM3	-0.217515
B2	0	-0.216346
C6	CSPG6	-0.216317
M20	ATG4C	-0.216013
J8	PIN1	-0.215963
L7	LIP8	-0.215587
N15	MYO1E	-0.214929
C15	RAB3IP	-0.21476
J5	TUBG1	-0.214475
L6	TSGA14	-0.214099
C12	KIF3B	-0.213562
G22	KIF5B	-0.212675
B14	0	-0.212417
D13	FLJ13615	-0.211861
H3	KNTC1	-0.211419
N20	PCOLN3	-0.211307
C14	KATNA1	-0.211044
C7	KIAA0092	-0.210064
G12	KIF1B	-0.209657
B3	Kif2C (AB	-0.209645
N16	DNAI1	-0.209316
I13	MYH7	-0.209274
K7	ALMS1	-0.209192
B6	Kif2C (AB	-0.208767
F9	TNKS	-0.208321
B11	0	-0.207818
D16	MYH2	-0.207719
B16	0	-0.207037
M18	EXOC7	-0.206879
C16	TUBGCP6	-0.205765
H6	DKFZP761A078	-0.205464
J7	PB1	-0.205207
L17	ARL10C	-0.204538
J6	PEA15	-0.203999
D2	0	-0.203713
J23	0	-0.203704
E21	CETN2	-0.202938
E22	MAP1B	-0.202826
L20	KIFC1	-0.202231
L2	0	-0.20182
L5	HDAC3	-0.201488
G13	TUBD1	-0.201123
B13	0	-0.201117
H19	CDC23	-0.201045
D7	POLB	-0.200699
H21	CDC27	-0.199477
O16	0	-0.199439
L13	SPAST	-0.197867
M11	C18ORF9	-0.197225
K18	DNAL4	-0.197076
C13	AKAP9	-0.196095
K5	EML2	-0.195636
J15	FLOT1	-0.195188
G7	FNTB	-0.194913
L15	TPPP	-0.194464
N10	MEFV	-0.194425
M8	STAU	-0.194395
M12	MYH4	-0.193727
L9	NUMA1	-0.193149
B9	0	-0.192962
N13	TOPK	-0.192319
K12	NEK3	-0.192278
B23	0	-0.191903
L18	NIPBL	-0.191646
E11	DNCL2B	-0.190803
H15	MAP1A	-0.190113
J14	PIN4	-0.189371
N7	DCTN1	-0.188665
D23	0	-0.188346
E15	CDK5RAP2	-0.188074
C4	NDE1	-0.187777
I19	RAN	-0.187773
F17	MARK4	-0.187542
M23	0	-0.187252
K20	FLJ13621	-0.187139
N11	APC	-0.186691
K8	TUBGCP5	-0.18592
K21	CENPF	-0.185886
G14	KIF23	-0.184748
F11	76P	-0.184577
I11	KIFC3	-0.184491
D3	MYH9	-0.182242
C21	PCM1	-0.182142
K16	ALDOB	-0.181846
O17	0	-0.180334
I15	DNAH7	-0.180311
H23	0	-0.180266
L19	ALS2	-0.180217
O14	0	-0.17972
C19	ACTR1B	-0.179653
H8	ANAPC11	-0.179297
L3	PAX2	-0.17912
H7	FLJ10891	-0.178387
B5	Kif2C (AB	-0.178193
G4	APPBP2	-0.177751
C11	FNTA	-0.177216
E18	KRT18	-0.177183
N19	MAPT	-0.17686
E13	MID1	-0.172139
F2	0	-0.17208
O20	0	-0.171371
I5	GAS41	-0.171352
D8	MYH3	-0.171093
M15	BPY2IP1	-0.168757
I23	0	-0.168142
J16	RANBP9	-0.167665
I14	CDC45L	-0.166464
F8	ANAPC4	-0.166157
K10	KIF15	-0.16499
D11	DLG7	-0.164632
K13	MAP7	-0.163902
K2	0	-0.161824
M3	TXNL4	-0.160966
M16	TBL1X	-0.160181
O18	0	-0.159911
D20	KIF13B	-0.159389
N23	0	-0.159309
K11	DNAI2	-0.159098
C17	ZW10	-0.158789
I16	CP110	-0.158161
F15	MYL6	-0.157933
K19	TBL1XR1	-0.157891
M6	MAPRE1	-0.157386
N9	DNAH8	-0.157329
N12	MYO7A	-0.15715
N3	AURKC	-0.153233
J2	0	-0.153054
I9	CLASP2	-0.152386
J11	TTK	-0.151882
I4	CALM1	-0.148837
I10	CDC16	-0.146137
I8	PPP5C	-0.146043
O23	0	-0.14539
C3	KIAA1005	-0.14331
O8	0	-0.140137
O10	0	-0.139967
E12	ACTR1A	-0.139775
E23	0	-0.138624
H20	CBX3	-0.138168
N18	HOOK2	-0.137591
M4	DNCL2A	-0.137468
K4	CDC25C	-0.13077
K23	0	-0.1299
O12	0	-0.129856
M7	KIF4A	-0.12975
E14	CDC2	-0.129629
L16	TOP2A	-0.129436
I12	KIF2C	-0.128911
O5	0	-0.127545
O13	0	-0.125884
O3	0	-0.124054
J10	NPM1	-0.120891
N2	0	-0.120337
F13	NEK2	-0.118906
O9	0	-0.118206
N14	NEDD9	-0.116059
C2	0	-0.115143
K17	HOOK3	-0.114001
N21	CETN1	-0.112496
J19	AZI1	-0.111323
F3	RABGAP1	-0.110548
F5	MGC5528	-0.109722
N22	MYO5A	-0.108295
B21	RacGAP1	-0.108285
D9	CIT	-0.107849
E7	KPTN	-0.107744
L14	ANAPC10	-0.107737
N5	DNAH9	-0.104142
F23	0	-0.102835
K9	SBDS	-0.099266
L8	ESPL1	-0.0958564
M2	0	-0.0956973
O7	0	-0.0943559
E20	PLK4	-0.0942125
O4	0	-0.0886832
O21	0	-0.085249
O15	0	-0.0839322
E2	0	-0.0827405
M10	LATS2	-0.0824143
M13	SMC1L1	-0.08199
F20	CHC1	-0.0784758
N6	MACF1	-0.0761541
M21	BUB1B	-0.0747671
I2	0	-0.0740841
O11	0	-0.0739252
B19	RacGAP1	-0.0730353
M22	CAV2	-0.0709517
E16	PXN	-0.0674986
O6	0	-0.0645704
L4	PAFAH1B1	-0.0637731
J4	DCTN3	-0.0629808
O2	0	-0.0583131
O22	0	-0.0578436
O19	0	-0.057391
M19	DCTN2	-0.0358285
K15	CLASP1	-0.031196
B22	RacGAP1	-0.0296186
E10	DNCI2	-0.0194245
I7	AURKB	-0.0184771
N8	CETN3	-0.0118462
I6	TUBGCP3	-0.0115955
B20	RacGAP1	-0.0107948
N17	ANAPC5	0.00641781
E6	BIRC5	0.0144179
F6	MLC1SA	0.0203609
E4	AF15Q14	0.0302382
J17	CDCA8	0.0532565
G15	PRC1	0.117849
J18	INCENP	0.262094
I17	DYNC1H1	0.353685
J22	AURKA	0.415847
G3	TPX2	0.441708
E8	FAM33A	0.871644
G11	KIF18A	0.959538
G10	FLJ20364	1.77575
D18	CKAP5	2.63248
I20	C18ORF24	2.91415
E9	CDC20	3.08263
I3	C13ORF3	3.91788
F10	CENPE	4.04248
I18	KIF11	5.00165
L12	PLK1	7.85517
D5	KNTC2	7.91685
M17	CDCA5	9.22683

## Sheet: Multinucleate
WellName	Gene	Z-score
E16	PXN	-0.426324
D17	FLJ13386	-0.380083
C6	CSPG6	-0.358095
H20	CBX3	-0.355619
M19	DCTN2	-0.355428
C16	TUBGCP6	-0.349841
D13	FLJ13615	-0.34339
F18	DDA3	-0.335913
F11	76P	-0.333008
G10	FLJ20364	-0.332146
L10	DNALI1	-0.330919
M22	CAV2	-0.32396
M16	TBL1X	-0.319613
D7	POLB	-0.316925
L17	ARL10C	-0.31641
J20	MYL7	-0.310107
F17	MARK4	-0.308758
B6	Kif2C (AB	-0.308073
M14	DNCI1	-0.306832
C10	DNCLI2	-0.305317
J15	FLOT1	-0.305059
O7	0	-0.303729
L22	BBS4	-0.302948
M18	EXOC7	-0.30205
E20	PLK4	-0.299748
L15	TPPP	-0.298818
K15	CLASP1	-0.297404
M3	TXNL4	-0.2969
B15	0	-0.295656
O14	0	-0.291756
I19	RAN	-0.288931
E10	DNCI2	-0.2883
O18	0	-0.287792
F13	NEK2	-0.287713
K13	MAP7	-0.286717
G9	MIS12	-0.285934
B3	Kif2C (AB	-0.285764
C17	ZW10	-0.283889
B11	0	-0.283875
G5	MAD2L2	-0.283774
H19	CDC23	-0.283093
G6	NCOR1	-0.282438
O11	0	-0.281069
O13	0	-0.280569
N14	NEDD9	-0.278625
D20	KIF13B	-0.278079
K21	CENPF	-0.276224
N21	CETN1	-0.27571
I22	SEH1L	-0.273882
B5	Kif2C (AB	-0.273791
L14	ANAPC10	-0.273266
H8	ANAPC11	-0.272452
D6	ABCA2	-0.271348
D21	MYH13	-0.269741
O22	0	-0.266996
O15	0	-0.264801
C2	0	-0.260823
E22	MAP1B	-0.260499
K20	FLJ13621	-0.260351
K11	DNAI2	-0.259627
O8	0	-0.25958
C3	KIAA1005	-0.259561
L18	NIPBL	-0.25947
G18	HGF	-0.258943
M12	MYH4	-0.25883
C9	MYO6	-0.25833
B10	0	-0.258156
C7	KIAA0092	-0.257904
M20	ATG4C	-0.256979
B14	0	-0.256961
L13	SPAST	-0.256952
O17	0	-0.256904
L11	EML4	-0.256449
O10	0	-0.254084
K10	KIF15	-0.253347
O9	0	-0.25262
N19	MAPT	-0.251836
B4	Kif2C (AB	-0.250924
D3	MYH9	-0.250684
N2	0	-0.250534
M11	C18ORF9	-0.248185
G20	APG4A	-0.246803
F9	TNKS	-0.24652
O19	0	-0.245975
C18	KIF5C	-0.244273
D11	DLG7	-0.242914
L19	ALS2	-0.241544
O21	0	-0.239005
I8	PPP5C	-0.238693
D12	CDC25B	-0.238666
K14	CYLN2	-0.237948
L2	0	-0.237916
J6	PEA15	-0.237623
E14	CDC2	-0.237313
B9	0	-0.237257
L7	LIP8	-0.237143
B18	0	-0.234508
B13	0	-0.234191
C12	KIF3B	-0.233067
O16	0	-0.232427
K9	SBDS	-0.232084
I9	CLASP2	-0.231551
G22	KIF5B	-0.230704
O5	0	-0.229992
E2	0	-0.229809
K19	TBL1XR1	-0.229191
B12	0	-0.229119
K18	DNAL4	-0.228422
D22	BMX	-0.227272
N8	CETN3	-0.226941
I15	DNAH7	-0.226022
N13	TOPK	-0.224473
G2	0	-0.224207
D4	CBX1	-0.223623
D23	0	-0.223248
C4	NDE1	-0.222961
L21	DCX	-0.222652
H16	DNCL1	-0.222244
O12	0	-0.221963
J23	0	-0.220648
O2	0	-0.22038
N12	MYO7A	-0.219919
O23	0	-0.219835
J14	PIN4	-0.219199
G12	KIF1B	-0.217581
B8	0	-0.217545
F16	KIAA0892	-0.217372
C11	FNTA	-0.216762
M23	0	-0.216687
L4	PAFAH1B1	-0.216236
E8	FAM33A	-0.216023
K6	DNAH6	-0.214788
N15	MYO1E	-0.214478
G8	SSSCA1	-0.213932
D2	0	-0.213894
I12	KIF2C	-0.21375
B17	0	-0.213684
L23	0	-0.212742
I23	0	-0.211854
F21	MYO3A	-0.211138
O20	0	-0.210962
I17	DYNC1H1	-0.210264
L20	KIFC1	-0.208459
O3	0	-0.207118
E13	MID1	-0.204135
D19	MYO9B	-0.202132
N17	ANAPC5	-0.201597
F5	MGC5528	-0.201078
N20	PCOLN3	-0.200882
O6	0	-0.200559
F19	APEX1	-0.200517
F14	FLJ46675	-0.199917
I20	C18ORF24	-0.198877
I16	CP110	-0.19802
F6	MLC1SA	-0.197837
G16	DNAH11	-0.196549
I6	TUBGCP3	-0.195816
I5	GAS41	-0.195427
E5	ARL10B	-0.194427
J13	CEP250	-0.194323
C8	BRCA2	-0.193569
K8	TUBGCP5	-0.193177
J22	AURKA	-0.191775
C20	FLJ25410	-0.191667
I21	KIF22	-0.191392
H18	CDC2L2	-0.191327
L6	TSGA14	-0.191273
G11	KIF18A	-0.189951
G17	BLOC1S2	-0.188904
B16	0	-0.18878
K3	DNAH1	-0.187957
D8	MYH3	-0.187767
F23	0	-0.186076
I10	CDC16	-0.1831
H7	FLJ10891	-0.181994
N4	DNAH17	-0.180669
K23	0	-0.179723
I13	MYH7	-0.179492
E7	KPTN	-0.178515
M13	SMC1L1	-0.178083
G4	APPBP2	-0.17796
D15	MID2	-0.177693
N18	HOOK2	-0.177308
C19	ACTR1B	-0.172108
E12	ACTR1A	-0.17059
O4	0	-0.170236
N23	0	-0.169618
I2	0	-0.169595
D16	MYH2	-0.169541
M2	0	-0.169168
N5	DNAH9	-0.167961
C15	RAB3IP	-0.167585
J9	DNAH3	-0.166222
G7	FNTB	-0.165009
M8	STAU	-0.164569
D10	MAPRE3	-0.164386
H5	NUSAP1	-0.164279
N10	MEFV	-0.162741
C21	PCM1	-0.160054
G23	0	-0.158522
F20	CHC1	-0.158208
I11	KIFC3	-0.15769
E17	TARDBP	-0.156687
E11	DNCL2B	-0.155674
J10	NPM1	-0.155578
I14	CDC45L	-0.153555
B2	0	-0.152993
N22	MYO5A	-0.151922
B7	0	-0.150018
J12	HD	-0.149488
N3	AURKC	-0.149129
N6	MACF1	-0.147342
M7	KIF4A	-0.145757
E21	CETN2	-0.145531
M10	LATS2	-0.145345
E3	NOLC1	-0.144766
C22	MAEA	-0.143672
M6	MAPRE1	-0.142802
H14	ZWINT	-0.142726
B23	0	-0.14015
N11	APC	-0.138123
E19	TERF1	-0.137893
H4	BUB1	-0.137582
F12	NEK6	-0.135453
D14	AKAP8	-0.135015
H15	MAP1A	-0.134626
K2	0	-0.134451
L5	HDAC3	-0.132096
F22	P30	-0.131064
C23	0	-0.130828
F8	ANAPC4	-0.12996
K17	HOOK3	-0.12991
N9	DNAH8	-0.12862
H2	0	-0.128411
H21	CDC27	-0.126281
K12	NEK3	-0.124425
C13	AKAP9	-0.122714
N7	DCTN1	-0.122133
M5	CALM3	-0.120354
K5	EML2	-0.120252
N16	DNAI1	-0.119891
G19	EML1	-0.118183
G13	TUBD1	-0.117958
H6	DKFZP761A078	-0.117247
F2	0	-0.114887
K16	ALDOB	-0.114158
H23	0	-0.112188
E15	CDK5RAP2	-0.111547
E18	KRT18	-0.110872
H9	UXT	-0.109741
C14	KATNA1	-0.108978
H10	USP16	-0.107463
J8	PIN1	-0.105631
L9	NUMA1	-0.101535
E23	0	-0.100328
M4	DNCL2A	-0.0986631
J21	LATS1	-0.09776
J7	PB1	-0.096915
H13	SUGT1	-0.096497
K4	CDC25C	-0.0950733
F4	MAP2	-0.0944266
J16	RANBP9	-0.0881923
M15	BPY2IP1	-0.0878366
H3	KNTC1	-0.0869423
K22	ATG4B	-0.08357
K7	ALMS1	-0.0822695
J2	0	-0.0756568
G21	BUB3	-0.0719651
L3	PAX2	-0.0590197
I4	CALM1	-0.0549112
L16	TOP2A	-0.0526655
F7	MYH10	-0.0521648
F3	RABGAP1	-0.0478376
H12	KATNB1	-0.0411726
F15	MYL6	-0.0411672
M21	BUB1B	-0.0264351
E4	AF15Q14	-0.0234203
J3	MAD1L1	-0.0159498
J19	AZI1	-0.01154
J4	DCTN3	0.0165004
M9	CROCC	0.0172459
E9	CDC20	0.0182406
J5	TUBG1	0.0331017
I18	KIF11	0.0359155
C5	RSN	0.0986616
H11	CENPJ	0.111099
J11	TTK	0.111751
I3	C13ORF3	0.122947
H22	CDC2L1	0.255187
D5	KNTC2	0.456918
L12	PLK1	0.51419
G3	TPX2	0.635681
F10	CENPE	0.752775
L8	ESPL1	0.81942
M17	CDCA5	0.826026
D18	CKAP5	0.946094
D9	CIT	1.09137
H17	FBXO5	1.11925
G14	KIF23	1.70617
I7	AURKB	2.05972
E6	BIRC5	2.74064
B21	RacGAP1	4.29221
J17	CDCA8	4.77232
B20	RacGAP1	5.34142
B19	RacGAP1	5.40785
B22	RacGAP1	5.42278
G15	PRC1	8.49893
J18	INCENP	8.50956
