# Supplementary material for: A sensitised RNAi screen reveals a ch-TOG genetic interaction network required for spindle assembly
Source: Sci Rep. 2015 Jun 3;5:10564. doi: 10.1038/srep10564 (PMC4453164; doi:10.1038/srep10564)
Supplement: Supplementary Table S2 [file srep10564-s13.xls]

## Sheet: TOG summary
		Percentage multipolar spindle	Average no. of spindle poles per cell per well	Cell no.	Mitotic Index	Percentage Multinucleate
WellName	Gene Name	Z-score	Z-score	Z-score	Z-score	Z-score
B2	0	0.288986	0.393772	-0.555686	0.419145	-0.316112
B7	0	0.188653	0.0445141	-0.831208	0.519395	-0.305366
B8	0	0.871135	0.579273	-0.564158	0.702321	-0.270629
B9	0	0.395982	0.388133	-0.636751	0.766034	-0.258971
B10	0	0.185226	0.162528	-0.584818	1.02005	-0.257316
B11	0	0.545753	0.401019	-0.625558	1.02774	-0.255906
B12	0	0.125572	0.143966	-0.531144	0.751355	-0.226324
B13	0	0.371698	0.288778	-0.700244	0.970537	-0.216564
B14	0	0.454029	0.447633	-0.528295	1.17002	-0.206552
B15	0	-0.337055	-0.0934391	-0.715351	-0.172433	-0.203776
B16	0	0.207003	0.0883729	-0.748844	1.05755	-0.197899
B17	0	0.217514	0.143489	-0.850654	0.331188	-0.189448
B18	0	0.582496	0.414723	-0.53206	0.175747	-0.165934
B23	0	0.862686	0.581544	-1.0581	-0.0303143	-0.151196
C2	0	0.377956	0.347057	-0.207145	0.744876	-0.140288
C23	0	0.683145	0.37557	-0.257779	0.795755	-0.108289
D2	0	0.593288	0.385751	-0.150814	2.22206	-0.098442
D23	0	0.751436	0.348322	-0.93501	0.506074	-0.0968495
E2	0	0.770103	0.416174	-0.192609	0.408345	-0.0852419
E23	0	0.793413	0.427879	-0.556964	0.151003	-0.080163
F2	0	0.1422	-0.075847	-0.184264	2.00711	-0.0741166
F23	0	0.728662	0.467331	-0.536938	-0.384871	-0.0672853
G2	0	0.48352	0.285854	-0.228471	1.48803	-0.0653923
G23	0	0.513419	0.351842	-0.649302	0.49143	-0.0615556
H2	0	0.0483737	0.0523619	-0.0192964	1.76105	-0.0546384
H23	0	0.791753	0.423025	-0.811368	0.854515	-0.0464732
I2	0	-0.0273565	0.121865	0.169319	-0.836364	-0.0355537
I23	0	-0.0675628	-0.100814	-0.703514	-0.381969	-0.0355496
J2	0	0.193853	0.0719406	-0.145936	0.941146	-0.0246834
J23	0	0.98	0.579573	-0.61616	-1.16527	-0.0190387
K2	0	0.459163	0.576789	0.172296	1.27731	-0.00804954
K23	0	0.492061	0.469116	-0.407582	0.666716	-0.00242851
L2	0	0.117235	0.178167	-0.0449514	1.54371	-0.0019801
L23	0	0.722016	0.333494	-0.74968	0.80181	0.00220073
M2	0	0.589402	0.500703	0.0578336	0.547148	0.00416283
M23	0	0.440981	0.21605	-0.630271	0.173358	0.00836783
N2	0	0.0282162	-0.0255101	-0.224371	0.710821	0.0316477
N23	0	0.912234	0.482579	-0.760079	0.0307507	0.0430125
O2	0	0.66268	0.466493	-0.57575	-0.677486	0.0551771
O3	0	0.304576	0.390449	-0.394738	-0.57663	0.059819
O4	0	0.426624	0.52046	0.0576204	-0.69759	0.063368
O5	0	0.454318	0.54472	-0.271932	0.0970971	0.0683773
O6	0	0.827049	0.783071	-0.208279	-0.503108	0.0689459
O7	0	0.565808	0.513065	-0.138599	-0.0522544	0.0811042
O8	0	0.3067	0.325525	-0.288466	-0.663959	0.0829968
O9	0	0.37591	0.346739	-0.213721	-0.16721	0.0874291
O10	0	-0.038943	0.16454	-0.337028	-0.474245	0.120496
O11	0	0.212031	0.287783	-0.0863092	-0.330474	0.125033
O12	0	0.314843	0.268102	-0.302912	-0.989822	0.142723
O13	0	0.606724	0.5742	-0.364621	-0.545919	0.1436
O14	0	0.79574	0.57978	-0.295063	-0.729813	0.145869
O15	0	0.18785	0.329372	-0.594786	-0.213971	0.159497
O16	0	0.0794673	0.280553	-0.597869	-0.476792	0.199477
O17	0	0.594591	0.528845	-0.4669	-0.648833	0.209547
O18	0	0.72472	0.529052	-0.396038	-1.01692	0.22155
O19	0	0.511428	0.223053	-0.297151	-0.725599	0.241063
O20	0	-0.136898	-0.214359	-0.504265	-0.932898	0.250984
O21	0	0.337258	0.336659	-0.101368	-0.887117	0.253013
O22	0	0.372728	0.20651	-0.436378	-1.04392	0.25419
O23	0	0.923071	0.667349	-0.646767	-0.999983	0.334475
F11	76P	-0.57812	-0.666203	-0.33559	0.384533	-0.371455
D6	ABCA2	-0.545445	-0.352201	0.69072	0.88361	-0.509917
E12	ACTR1A	-0.476396	-0.320939	0.484686	-0.188911	-0.485774
C19	ACTR1B	-0.355689	-0.383241	-0.405319	-0.356389	-0.353081
E4	AF15Q14	0.174163	0.549422	2.46053	-2.62026	2.41524
D14	AKAP8	0.725841	0.512879	-0.285702	2.0945	-0.193579
C13	AKAP9	0.1141	-0.0344613	-0.35903	0.61723	-0.179984
K16	ALDOB	-0.298761	-0.523419	0.478078	-0.146796	-0.0268549
K7	ALMS1	-0.662512	-0.492635	2.82151	-0.493491	-0.620687
L19	ALS2	-0.193149	-0.0864519	0.613776	-0.345382	-0.560698
L14	ANAPC10	-0.578794	-0.405908	-0.996362	0.717245	-0.432683
H8	ANAPC11	-1.2322	-1.01544	-0.355989	1.37549	-0.621458
F8	ANAPC4	-0.656263	-0.439829	1.08302	-0.291412	-0.603715
N17	ANAPC5	-1.01554	-0.873024	-1.29792	0.841052	-0.61892
N11	APC	-0.763198	-0.706228	0.697077	-0.843671	-0.302017
F19	APEX1	0.448144	0.391376	0.0707674	-0.0552912	-0.111644
G20	APG4A	0.436945	0.270943	-0.657811	0.00148744	0.00634065
G4	APPBP2	-0.866561	-0.572467	0.597397	1.72607	-0.176211
E5	ARL10B	1.01136	0.862277	0.154127	-0.537599	-0.356418
L17	ARL10C	-0.680626	-0.419149	0.238962	0.340718	-0.644818
K22	ATG4B	-0.224281	-0.0673743	0.181369	-0.172156	-0.421114
M20	ATG4C	-0.0459528	0.308547	0.0327748	-1.33258	-0.143571
J22	AURKA	-0.846811	-1.02246	-1.86845	-1.50913	-0.243046
I7	AURKB	3.67826	3.7734	1.58314	-1.80106	4.96714
N3	AURKC	-0.534087	-0.379407	-0.250574	-0.107014	0.453029
J19	AZI1	-1.80927	-1.33751	4.84571	-2.47648	-0.644588
L22	BBS4	-0.30586	-0.260516	-0.619046	0.336254	-0.317139
E6	BIRC5	2.38857	1.75082	1.31045	-2.08982	2.17455
G17	BLOC1S2	-0.0417727	0.134879	-0.710079	0.558051	-0.304038
D22	BMX	-1.52974	-0.926361	-0.179951	0.371733	-0.428045
M15	BPY2IP1	-1.69912	-1.41954	1.01867	-0.4745	-0.678644
C8	BRCA2	0.650864	0.56426	0.0922851	-0.111148	0.162544
H4	BUB1	0.980266	0.187833	1.24048	-2.43296	-0.122879
M21	BUB1B	1.53124	0.773686	2.8445	-2.69401	1.12183
G21	BUB3	2.62614	2.45745	3.03089	-2.55078	0.757642
I3	C13ORF3	-0.561579	-0.788833	-1.68148	0.838299	-0.0832122
I20	C18ORF24	-1.10441	-1.39296	-1.96768	0.177378	-0.533281
M11	C18ORF9	-0.189412	-0.144381	-0.220484	0.844397	-0.370521
I4	CALM1	0.0697603	-0.0756798	0.691657	-0.697569	0.204964
M5	CALM3	-0.611631	-0.456461	3.91985	-1.2061	-0.768275
M22	CAV2	-0.157218	-0.313789	0.0651015	-0.524945	-0.19271
D4	CBX1	-0.931329	-0.578949	0.953872	0.292994	-0.307451
H20	CBX3	-0.509439	-0.345844	-0.435463	-0.0130312	-0.556769
I10	CDC16	-0.700778	-0.196744	-0.199052	-1.42975	-0.347861
E14	CDC2	3.58701	3.09238	0.196795	-0.465662	0.451987
E9	CDC20	-0.0677749	0.0141936	-1.58304	1.67425	0.440929
H19	CDC23	-0.522863	-0.162011	-1.31107	-0.0435926	-0.207063
D12	CDC25B	-0.796262	-0.402461	0.684319	0.319225	-0.339375
K4	CDC25C	0.0273119	0.196073	0.467849	1.54233	-0.0631576
H21	CDC27	0.353734	0.480611	-0.273247	-0.608047	-0.587436
H22	CDC2L1	-0.758465	-0.831732	-0.16739	1.07374	-0.105004
H18	CDC2L2	-1.56306	-1.75682	0.210315	0.817217	-0.547432
I14	CDC45L	0.790899	0.538712	0.0884192	-0.955627	0.0727524
M17	CDCA5	-0.536188	-1.11504	-2.02074	-0.84826	0.1709
J17	CDCA8	4.91837	6.60243	0.829058	-2.27685	2.4892
E15	CDK5RAP2	-1.01901	-1.09382	-0.505724	0.298152	-0.0564327
F10	CENPE	0.703385	-0.0219989	-2.11162	-0.619144	-0.271394
K21	CENPF	0.325821	0.168403	-0.960963	1.76323	-0.25691
H11	CENPJ	1.06425	0.483801	1.39715	-1.60556	0.630119
J13	CEP250	1.50309	1.05088	0.0110018	-1.27737	0.047081
N21	CETN1	-0.57243	-0.216709	-0.797774	-0.142792	-0.517899
E21	CETN2	0.617458	0.694017	-0.349222	-0.573761	0.366517
N8	CETN3	0.36059	0.266709	-0.489967	1.47123	-0.185866
F20	CHC1	-1.04741	-0.963812	0.634095	-0.466791	-0.574509
D9	CIT	0.770669	0.603483	-0.287827	0.362663	1.71453
D18	CKAP5	3.01399	2.39957	-1.89024	-0.418983	0.290219
K15	CLASP1	0.285478	0.313977	0.253712	-0.00178136	-0.316007
I9	CLASP2	-0.0966766	-0.188753	-0.232635	0.0410481	-0.0581772
I16	CP110	-0.208324	-0.164357	0.434303	-0.667114	0.00122245
M9	CROCC	-0.504756	-0.189613	-0.203492	0.749231	-0.206727
C6	CSPG6	0.507192	0.459814	-0.627236	0.611186	-0.172035
K14	CYLN2	-1.23022	-0.898907	3.11799	-1.3602	-0.812299
N7	DCTN1	-0.909334	-0.664199	-1.05346	1.09364	-0.399766
M19	DCTN2	-0.691861	-0.0666723	-1.84585	-0.202384	-0.513043
J4	DCTN3	-0.00116519	-0.117521	-0.947784	1.71777	-0.236484
L21	DCX	-1.71858	-1.42909	2.4548	-1.7476	-0.826886
F18	DDA3	0.812696	0.664632	-0.298892	1.12367	-0.432121
H6	DKFZP761A078	-0.0637895	-0.250512	-0.140931	1.46091	-0.286434
D11	DLG7	-0.594607	-0.453147	-0.966735	0.685551	-0.254907
K3	DNAH1	0.0607351	0.191429	0.953281	0.60999	0.00834283
G16	DNAH11	-0.574205	-0.379084	0.414921	0.0316845	-0.374368
N4	DNAH17	-0.381222	-0.300314	1.19914	-0.735811	-0.401158
J9	DNAH3	-0.0548971	-0.0327105	0.145374	-0.941208	-0.116217
K6	DNAH6	-0.292496	-0.247093	0.376353	1.05225	-0.307772
I15	DNAH7	-0.113588	-0.146251	-0.602454	-0.144667	-0.13934
N9	DNAH8	-0.0528005	-0.0109469	-0.429925	-0.154784	-0.28626
N5	DNAH9	-0.621931	-0.357624	-0.528146	0.355731	-0.172306
N16	DNAI1	0.700304	0.545943	0.0152827	0.114427	-0.232268
K11	DNAI2	-0.625652	-0.497848	0.390746	-0.108318	-0.232974
K18	DNAL4	-0.248659	-0.0395791	0.222445	0.136912	-0.407785
L10	DNALI1	0.151791	0.128614	0.127051	0.461493	-0.175296
M14	DNCI1	-1.83113	-1.41469	2.26568	-1.86354	-0.813947
E10	DNCI2	3.1559	2.67932	0.127259	-0.213045	0.99705
H16	DNCL1	1.42283	1.25874	0.647237	0.280797	-0.14643
M4	DNCL2A	0.767023	0.664627	1.95524	-0.527989	-0.221651
E11	DNCL2B	0.00312955	0.117361	0.416257	0.239475	-0.211613
C10	DNCLI2	0.941978	0.91235	-0.202028	-0.378362	-0.111853
I17	DYNC1H1	2.47627	2.25204	-0.0962827	0.303883	0.433979
G19	EML1	-1.29961	-1.03474	0.672684	-0.693625	-0.584138
K5	EML2	-0.631661	-0.468272	0.53238	1.42451	-0.100191
L11	EML4	-0.734167	-0.648211	-0.0406277	0.409802	-0.46037
L8	ESPL1	-0.0916708	-0.175713	-0.188407	0.985691	0.291611
M18	EXOC7	-0.345986	-0.018896	0.0421782	-0.345543	-0.352624
E8	FAM33A	-0.67509	-0.389295	-1.45564	1.70398	-0.300559
H17	FBXO5	-1.05493	-0.512137	0.655235	-2.82662	1.76095
H7	FLJ10891	-0.12271	-0.0824641	-0.993141	2.36261	-0.244862
D17	FLJ13386	-0.93873	-0.611068	-0.573722	0.409456	-0.539963
D13	FLJ13615	0.0616478	0.0348085	-0.507305	0.186912	-0.519328
K20	FLJ13621	-0.127836	-0.414431	0.190187	-0.0507601	-0.454519
G10	FLJ20364	0.12309	0.257431	-2.21837	1.15087	0.0957741
C20	FLJ25410	-0.18565	0.0953548	0.0190156	-1.24606	-0.312861
F14	FLJ46675	-0.826783	-0.638944	0.936571	-0.212455	-0.583897
J15	FLOT1	-1.04338	-0.509201	1.10091	-1.83361	-0.245269
C11	FNTA	0.439542	0.378433	-0.266309	1.0425	0.193137
G7	FNTB	-0.838182	-0.440476	1.16271	0.201456	-0.541834
I5	GAS41	0.323709	0.228186	-0.239317	0.476207	0.0195725
J12	HD	-0.99435	-0.741522	0.704372	-0.4122	-0.586701
L5	HDAC3	-0.977644	-0.950495	-0.19788	0.50711	-0.373682
G18	HGF	-0.671137	-0.462816	0.241129	-0.522894	-0.539942
N18	HOOK2	-1.12882	-0.831053	0.479665	-1.09918	-0.725156
K17	HOOK3	0.215207	0.244083	-0.00647962	0.483367	-0.179161
J18	INCENP	5.78494	7.45064	-0.27772	-1.87258	5.58645
C14	KATNA1	-0.580217	-0.388475	-0.576916	-0.532429	-0.166068
H12	KATNB1	-1.4309	-1.2135	0.691726	0.360619	-0.457535
C7	KIAA0092	0.109304	0.124436	1.3652	-0.648843	-0.541634
F16	KIAA0892	-0.868647	-0.560563	0.968856	-1.24118	-0.633911
C3	KIAA1005	0.431029	0.191661	-0.30591	0.978755	0.249103
I18	KIF11	-1.57279	-3.04889	-2.25672	-1.74572	-0.124271
D20	KIF13B	-0.690047	-0.436173	0.730948	-0.539432	-0.467894
K10	KIF15	0.3953	0.465283	0.249729	0.472955	-0.11155
G11	KIF18A	-1.49587	-1.24105	-1.55839	2.86392	-0.0192787
G12	KIF1B	-0.41933	-0.371215	-0.391863	0.683219	-0.161619
I21	KIF22	0.0478487	0.0458495	-0.00967447	-1.46232	-0.185872
G14	KIF23	0.383745	0.245895	0.154303	-0.0336953	2.65311
I12	KIF2C	-1.75459	-2.21618	-0.230133	-0.943895	-0.559886
B3	Kif2C (AB	-1.71709	-2.32438	-0.533034	1.70193	-0.725654
B4	Kif2C (AB	-1.78711	-2.47813	-0.386032	1.2364	-0.699992
B5	Kif2C (AB	-1.64773	-2.32217	-0.473136	1.23925	-0.498912
B6	Kif2C (AB	-1.67919	-2.35019	-0.0972833	1.60184	-0.477767
C12	KIF3B	0.319285	0.109473	-0.991213	0.209779	-0.125737
M7	KIF4A	-0.0258056	-0.140236	0.398494	0.351796	-0.13531
G22	KIF5B	-0.438285	-0.473408	-0.673077	0.548466	-0.248919
C18	KIF5C	-0.320645	-0.381449	-0.661016	-0.163604	-0.0326117
L20	KIFC1	-1.79606	-1.80482	1.19978	-0.648104	-0.747136
I11	KIFC3	-0.297961	-0.188589	0.94269	-0.553389	0.0610521
H3	KNTC1	-0.0590615	-0.0995272	0.713706	1.13908	-0.0792579
D5	KNTC2	-0.862573	-1.52873	-0.493503	0.34267	0.760387
E7	KPTN	-0.152379	0.0483217	-0.0145042	0.124146	-0.482454
E18	KRT18	-1.02687	-0.900174	0.486667	-1.43752	-0.328182
J21	LATS1	0.234237	-0.0414062	-0.267838	-1.23221	-0.0155262
M10	LATS2	0.418011	0.477788	-0.757816	1.58156	-0.250318
L7	LIP8	-1.42752	-0.937295	1.0769	-0.756813	-0.778832
N6	MACF1	-0.701612	-0.534633	-0.258471	0.233422	-0.470176
J3	MAD1L1	-0.470345	-0.332259	2.76257	-1.96665	0.0370871
G5	MAD2L2	-0.391591	-0.31305	0.818345	0.972391	-0.251658
C22	MAEA	-0.473214	-0.338485	-0.0717406	-0.570115	-0.20367
H15	MAP1A	-1.30851	-1.05026	0.365432	-0.703554	-0.335767
E22	MAP1B	-0.49434	-0.284267	-0.645644	-0.686759	0.0885075
F4	MAP2	0.258346	0.277937	0.274521	0.97233	0.0231499
K13	MAP7	-0.954929	-0.938129	0.499937	0.239654	-0.669474
M6	MAPRE1	1.76264	1.50062	1.58071	0.293538	-0.0103074
D10	MAPRE3	-0.191767	-0.0805415	-0.41435	1.79416	0.0184311
N19	MAPT	-0.307743	-0.0521395	-1.21247	-0.306523	-0.148725
F17	MARK4	0.0611562	0.225874	-0.232816	0.240224	-0.481032
N10	MEFV	-0.553216	-0.183379	-0.241634	0.369031	-0.212918
F5	MGC5528	-0.38024	-0.184114	0.965964	-0.500095	-0.463988
E13	MID1	-0.559049	-0.472316	0.000213509	0.142667	-0.407981
D15	MID2	0.882725	0.702768	-0.0381252	-0.939765	0.114565
G9	MIS12	0.259583	0.085726	-0.774669	0.829509	-0.249385
F6	MLC1SA	-1.16209	-1.03966	-0.313082	0.859567	-0.532689
F7	MYH10	-0.244273	-0.223688	0.923414	-0.637913	-0.127622
D21	MYH13	-0.986677	-0.677633	0.122998	-0.686481	-0.393038
D16	MYH2	-0.338304	-0.0745226	0.224751	1.14701	-0.300388
D8	MYH3	0.0156744	-0.100483	-0.146618	2.00476	-0.127568
M12	MYH4	-0.374281	-0.456502	0.286753	0.0395003	-0.624274
I13	MYH7	0.419152	0.369093	0.421539	-0.754034	-0.0555432
D3	MYH9	-0.854078	-0.458365	1.09177	1.85004	-0.477476
F15	MYL6	0.0776008	0.175622	-0.623572	0.0331265	0.0941426
J20	MYL7	-0.558214	-0.318881	-0.272454	-0.91108	-0.287596
N15	MYO1E	-0.149825	-0.00459825	-0.206203	-0.236551	-0.138798
F21	MYO3A	0.167588	0.230036	-0.921378	0.224379	-0.0156631
N22	MYO5A	0.196855	0.104714	-1.03695	0.484459	0.0610215
C9	MYO6	-0.171993	-0.0307488	-0.483535	-0.583185	-0.243928
N12	MYO7A	-0.308054	-0.210457	1.31665	-0.309018	-0.433262
D19	MYO9B	-0.221546	-0.0680902	-0.0581572	-0.729809	-0.262545
G6	NCOR1	-0.241032	-0.141707	0.601651	0.100754	-0.158333
C4	NDE1	0.76657	0.532225	0.197711	0.434585	0.102995
N14	NEDD9	-0.845102	-0.578699	1.11422	-1.04287	-0.527574
F13	NEK2	-0.61588	-0.389977	0.522444	-0.255423	-0.375808
K12	NEK3	-0.352605	-0.171297	0.981305	-0.561384	-0.242472
F12	NEK6	0.0591739	0.113757	0.329521	-0.101518	0.0705523
L18	NIPBL	-0.185221	-0.0774149	1.02414	-1.01181	-0.30479
E3	NOLC1	-0.490257	-0.216292	0.748504	0.409021	-0.342457
J10	NPM1	0.429646	0.272321	-0.76181	-0.00579162	-0.053299
L9	NUMA1	0.281611	0.145051	2.20627	-1.13342	-0.62981
H5	NUSAP1	1.80905	1.43444	0.939697	0.244219	-0.165831
F22	P30	0.296174	0.334841	-0.569477	0.0928597	-0.28982
L4	PAFAH1B1	0.936958	0.778761	0.658835	0.986538	-0.106074
L3	PAX2	-0.00933345	0.161944	1.4241	0.68263	-0.170584
J7	PB1	-0.276953	-0.0674439	-0.333833	-0.838609	-0.00206143
C21	PCM1	-1.27007	-1.05727	0.315895	-0.628798	-0.395339
N20	PCOLN3	0.0323626	0.00326365	-0.654632	-0.0515781	-0.222078
J6	PEA15	-0.636341	-0.290125	3.18662	-1.56339	-0.528285
J8	PIN1	0.71581	0.782869	-0.503881	0.659846	-0.22874
J14	PIN4	-0.391905	0.0629092	0.292823	-0.971236	-0.224017
L12	PLK1	-2.07781	-3.17728	-2.6254	0.293201	0.0192465
E20	PLK4	1.88192	1.4603	-0.0918046	-1.1244	0.00624532
D7	POLB	-0.266405	-0.0788788	0.134761	-0.522499	-0.151068
I8	PPP5C	0.424735	0.396012	-0.344435	-1.02076	0.200069
G15	PRC1	1.28766	0.502421	-1.20558	0.418105	8.92347
E16	PXN	-1.26239	-0.775393	-0.489999	-0.649854	-0.62287
C15	RAB3IP	-0.781056	-0.533738	0.28335	-0.556324	-0.336154
F3	RABGAP1	0.297394	0.123955	-0.472017	0.987594	0.0599517
B19	RacGAP1	2.01392	1.80175	-1.57958	1.18704	4.59792
B20	RacGAP1	1.90303	1.47327	-1.36393	0.897408	4.75608
B21	RacGAP1	1.02741	0.722545	-1.44923	0.301235	5.41367
B22	RacGAP1	2.14405	1.69089	-1.40402	0.677207	5.7091
I19	RAN	-0.00831819	0.0637598	0.220544	-1.87322	-0.656993
J16	RANBP9	1.1714	0.888974	-0.884983	-0.363359	0.243767
C5	RSN	-1.05216	-0.929935	0.948323	2.14987	0.0701523
K9	SBDS	0.52442	0.291753	0.0314066	1.20211	-0.104076
I22	SEH1L	-0.490962	-0.49558	-0.473487	-1.25766	-0.430091
M13	SMC1L1	-0.18959	0.0171442	-0.248876	0.527362	-0.167316
L13	SPAST	0.170559	0.173906	-0.220692	1.08558	-0.327217
G8	SSSCA1	-0.592818	-0.36403	0.252397	0.529913	-0.0912778
M8	STAU	-0.238923	-0.167542	-0.130202	0.0953588	-0.334605
H13	SUGT1	1.46086	1.15255	-0.406112	1.07552	0.137552
E17	TARDBP	0.32536	0.327584	-0.400313	-0.00406597	0.0322742
M16	TBL1X	1.3914	1.10871	-0.523977	0.845852	-0.0709316
K19	TBL1XR1	-0.11881	0.0812293	-0.65337	-0.147679	0.233134
E19	TERF1	0.146987	-0.00672318	-0.501645	0.386192	-0.00925179
F9	TNKS	-0.189119	-0.140518	-0.634541	-0.210209	-0.0189346
L16	TOP2A	0.217827	0.311437	0.351481	-1.22746	0.533055
N13	TOPK	0.135131	0.142093	-0.376948	-0.393282	-0.218003
L15	TPPP	-1.16025	-0.521296	1.4208	-1.17321	-0.650023
G3	TPX2	-1.81162	-2.50552	-2.0598	-1.86874	-0.50523
L6	TSGA14	-0.341358	-0.259825	0.448605	0.596433	-0.490763
J11	TTK	1.08752	1.03101	4.55078	-2.26061	0.109235
G13	TUBD1	-0.115555	-0.0440906	-0.355915	1.47961	0.126385
J5	TUBG1	-1.46539	-1.20658	1.46095	-1.18237	-0.266492
I6	TUBGCP3	-1.75275	-1.68569	1.32063	-0.673728	-0.316882
K8	TUBGCP5	-0.530933	-0.471387	-0.0356008	0.768737	-0.416937
C16	TUBGCP6	-1.67947	-1.3103	1.30115	-1.08688	-0.497993
M3	TXNL4	-0.358602	-0.251474	-0.498418	1.10964	-0.0910368
H10	USP16	0.543424	0.553408	-0.0655902	1.53044	0.0887595
H9	UXT	-0.576619	-0.379568	0.0582807	0.249261	-0.100782
C17	ZW10	0.646476	0.467783	-0.0387636	0.0974635	-0.272165
H14	ZWINT	0.115697	-0.127563	0.30532	0.979469	-0.0971019

## Sheet: Multipolar 
WellName	Gene Name	Z-score
L12	PLK1	-2.07781
M14	DNCI1	-1.83113
G3	TPX2	-1.81162
J19	AZI1	-1.80927
L20	KIFC1	-1.79606
B4	Kif2C (AB	-1.78711
I12	KIF2C	-1.75459
I6	TUBGCP3	-1.75275
L21	DCX	-1.71858
B3	Kif2C (AB	-1.71709
M15	BPY2IP1	-1.69912
C16	TUBGCP6	-1.67947
B6	Kif2C (AB	-1.67919
B5	Kif2C (AB	-1.64773
I18	KIF11	-1.57279
H18	CDC2L2	-1.56306
D22	BMX	-1.52974
G11	KIF18A	-1.49587
J5	TUBG1	-1.46539
H12	KATNB1	-1.4309
L7	LIP8	-1.42752
H15	MAP1A	-1.30851
G19	EML1	-1.29961
C21	PCM1	-1.27007
E16	PXN	-1.26239
H8	ANAPC11	-1.2322
K14	CYLN2	-1.23022
F6	MLC1SA	-1.16209
L15	TPPP	-1.16025
N18	HOOK2	-1.12882
I20	C18ORF24	-1.10441
H17	FBXO5	-1.05493
C5	RSN	-1.05216
F20	CHC1	-1.04741
J15	FLOT1	-1.04338
E18	KRT18	-1.02687
E15	CDK5RAP2	-1.01901
N17	ANAPC5	-1.01554
J12	HD	-0.99435
D21	MYH13	-0.986677
L5	HDAC3	-0.977644
K13	MAP7	-0.954929
D17	FLJ13386	-0.93873
D4	CBX1	-0.931329
N7	DCTN1	-0.909334
F16	KIAA0892	-0.868647
G4	APPBP2	-0.866561
D5	KNTC2	-0.862573
D3	MYH9	-0.854078
J22	AURKA	-0.846811
N14	NEDD9	-0.845102
G7	FNTB	-0.838182
F14	FLJ46675	-0.826783
D12	CDC25B	-0.796262
C15	RAB3IP	-0.781056
N11	APC	-0.763198
H22	CDC2L1	-0.758465
L11	EML4	-0.734167
N6	MACF1	-0.701612
I10	CDC16	-0.700778
M19	DCTN2	-0.691861
D20	KIF13B	-0.690047
L17	ARL10C	-0.680626
E8	FAM33A	-0.67509
G18	HGF	-0.671137
K7	ALMS1	-0.662512
F8	ANAPC4	-0.656263
J6	PEA15	-0.636341
K5	EML2	-0.631661
K11	DNAI2	-0.625652
N5	DNAH9	-0.621931
F13	NEK2	-0.61588
M5	CALM3	-0.611631
D11	DLG7	-0.594607
G8	SSSCA1	-0.592818
C14	KATNA1	-0.580217
L14	ANAPC10	-0.578794
F11	76P	-0.57812
H9	UXT	-0.576619
G16	DNAH11	-0.574205
N21	CETN1	-0.57243
I3	C13ORF3	-0.561579
E13	MID1	-0.559049
J20	MYL7	-0.558214
N10	MEFV	-0.553216
D6	ABCA2	-0.545445
M17	CDCA5	-0.536188
N3	AURKC	-0.534087
K8	TUBGCP5	-0.530933
H19	CDC23	-0.522863
H20	CBX3	-0.509439
M9	CROCC	-0.504756
E22	MAP1B	-0.49434
I22	SEH1L	-0.490962
E3	NOLC1	-0.490257
E12	ACTR1A	-0.476396
C22	MAEA	-0.473214
J3	MAD1L1	-0.470345
G22	KIF5B	-0.438285
G12	KIF1B	-0.41933
J14	PIN4	-0.391905
G5	MAD2L2	-0.391591
N4	DNAH17	-0.381222
F5	MGC5528	-0.38024
M12	MYH4	-0.374281
M3	TXNL4	-0.358602
C19	ACTR1B	-0.355689
K12	NEK3	-0.352605
M18	EXOC7	-0.345986
L6	TSGA14	-0.341358
D16	MYH2	-0.338304
B15	0	-0.337055
C18	KIF5C	-0.320645
N12	MYO7A	-0.308054
N19	MAPT	-0.307743
L22	BBS4	-0.30586
K16	ALDOB	-0.298761
I11	KIFC3	-0.297961
K6	DNAH6	-0.292496
J7	PB1	-0.276953
D7	POLB	-0.266405
K18	DNAL4	-0.248659
F7	MYH10	-0.244273
G6	NCOR1	-0.241032
M8	STAU	-0.238923
K22	ATG4B	-0.224281
D19	MYO9B	-0.221546
I16	CP110	-0.208324
L19	ALS2	-0.193149
D10	MAPRE3	-0.191767
M13	SMC1L1	-0.18959
M11	C18ORF9	-0.189412
F9	TNKS	-0.189119
C20	FLJ25410	-0.18565
L18	NIPBL	-0.185221
C9	MYO6	-0.171993
M22	CAV2	-0.157218
E7	KPTN	-0.152379
N15	MYO1E	-0.149825
O20	0	-0.136898
K20	FLJ13621	-0.127836
H7	FLJ10891	-0.12271
K19	TBL1XR1	-0.11881
G13	TUBD1	-0.115555
I15	DNAH7	-0.113588
I9	CLASP2	-0.0966766
L8	ESPL1	-0.0916708
E9	CDC20	-0.0677749
I23	0	-0.0675628
H6	DKFZP761A078	-0.0637895
H3	KNTC1	-0.0590615
J9	DNAH3	-0.0548971
N9	DNAH8	-0.0528005
M20	ATG4C	-0.0459528
G17	BLOC1S2	-0.0417727
O10	0	-0.038943
I2	0	-0.0273565
M7	KIF4A	-0.0258056
L3	PAX2	-0.00933345
I19	RAN	-0.00831819
J4	DCTN3	-0.00116519
E11	DNCL2B	0.00312955
D8	MYH3	0.0156744
K4	CDC25C	0.0273119
N2	0	0.0282162
N20	PCOLN3	0.0323626
I21	KIF22	0.0478487
H2	0	0.0483737
F12	NEK6	0.0591739
K3	DNAH1	0.0607351
F17	MARK4	0.0611562
D13	FLJ13615	0.0616478
I4	CALM1	0.0697603
F15	MYL6	0.0776008
O16	0	0.0794673
C7	KIAA0092	0.109304
C13	AKAP9	0.1141
H14	ZWINT	0.115697
L2	0	0.117235
G10	FLJ20364	0.12309
B12	0	0.125572
N13	TOPK	0.135131
F2	0	0.1422
E19	TERF1	0.146987
L10	DNALI1	0.151791
F21	MYO3A	0.167588
L13	SPAST	0.170559
E4	AF15Q14	0.174163
B10	0	0.185226
O15	0	0.18785
B7	0	0.188653
J2	0	0.193853
N22	MYO5A	0.196855
B16	0	0.207003
O11	0	0.212031
K17	HOOK3	0.215207
B17	0	0.217514
L16	TOP2A	0.217827
J21	LATS1	0.234237
F4	MAP2	0.258346
G9	MIS12	0.259583
L9	NUMA1	0.281611
K15	CLASP1	0.285478
B2	0	0.288986
F22	P30	0.296174
F3	RABGAP1	0.297394
O3	0	0.304576
O8	0	0.3067
O12	0	0.314843
C12	KIF3B	0.319285
I5	GAS41	0.323709
E17	TARDBP	0.32536
K21	CENPF	0.325821
O21	0	0.337258
H21	CDC27	0.353734
N8	CETN3	0.36059
B13	0	0.371698
O22	0	0.372728
O9	0	0.37591
C2	0	0.377956
G14	KIF23	0.383745
K10	KIF15	0.3953
B9	0	0.395982
M10	LATS2	0.418011
I13	MYH7	0.419152
I8	PPP5C	0.424735
O4	0	0.426624
J10	NPM1	0.429646
C3	KIAA1005	0.431029
G20	APG4A	0.436945
C11	FNTA	0.439542
M23	0	0.440981
F19	APEX1	0.448144
B14	0	0.454029
O5	0	0.454318
K2	0	0.459163
G2	0	0.48352
K23	0	0.492061
C6	CSPG6	0.507192
O19	0	0.511428
G23	0	0.513419
K9	SBDS	0.52442
H10	USP16	0.543424
B11	0	0.545753
O7	0	0.565808
B18	0	0.582496
M2	0	0.589402
D2	0	0.593288
O17	0	0.594591
O13	0	0.606724
E21	CETN2	0.617458
C17	ZW10	0.646476
C8	BRCA2	0.650864
O2	0	0.66268
C23	0	0.683145
N16	DNAI1	0.700304
F10	CENPE	0.703385
J8	PIN1	0.71581
L23	0	0.722016
O18	0	0.72472
D14	AKAP8	0.725841
F23	0	0.728662
D23	0	0.751436
C4	NDE1	0.76657
M4	DNCL2A	0.767023
E2	0	0.770103
D9	CIT	0.770669
I14	CDC45L	0.790899
H23	0	0.791753
E23	0	0.793413
O14	0	0.79574
F18	DDA3	0.812696
O6	0	0.827049
B23	0	0.862686
B8	0	0.871135
D15	MID2	0.882725
N23	0	0.912234
O23	0	0.923071
L4	PAFAH1B1	0.936958
C10	DNCLI2	0.941978
J23	0	0.98
H4	BUB1	0.980266
E5	ARL10B	1.01136
B21	RacGAP1	1.02741
H11	CENPJ	1.06425
J11	TTK	1.08752
J16	RANBP9	1.1714
G15	PRC1	1.28766
M16	TBL1X	1.3914
H16	DNCL1	1.42283
H13	SUGT1	1.46086
J13	CEP250	1.50309
M21	BUB1B	1.53124
M6	MAPRE1	1.76264
H5	NUSAP1	1.80905
E20	PLK4	1.88192
B20	RacGAP1	1.90303
B19	RacGAP1	2.01392
B22	RacGAP1	2.14405
E6	BIRC5	2.38857
I17	DYNC1H1	2.47627
G21	BUB3	2.62614
D18	CKAP5	3.01399
E10	DNCI2	3.1559
E14	CDC2	3.58701
I7	AURKB	3.67826
J17	CDCA8	4.91837
J18	INCENP	5.78494

## Sheet: No of poles
WellName	Gene Name	Z-score
L12	PLK1	-3.17728
I18	KIF11	-3.04889
G3	TPX2	-2.50552
B4	Kif2C (AB	-2.47813
B6	Kif2C (AB	-2.35019
B3	Kif2C (AB	-2.32438
B5	Kif2C (AB	-2.32217
I12	KIF2C	-2.21618
L20	KIFC1	-1.80482
H18	CDC2L2	-1.75682
I6	TUBGCP3	-1.68569
D5	KNTC2	-1.52873
L21	DCX	-1.42909
M15	BPY2IP1	-1.41954
M14	DNCI1	-1.41469
I20	C18ORF24	-1.39296
J19	AZI1	-1.33751
C16	TUBGCP6	-1.3103
G11	KIF18A	-1.24105
H12	KATNB1	-1.2135
J5	TUBG1	-1.20658
M17	CDCA5	-1.11504
E15	CDK5RAP2	-1.09382
C21	PCM1	-1.05727
H15	MAP1A	-1.05026
F6	MLC1SA	-1.03966
G19	EML1	-1.03474
J22	AURKA	-1.02246
H8	ANAPC11	-1.01544
F20	CHC1	-0.963812
L5	HDAC3	-0.950495
K13	MAP7	-0.938129
L7	LIP8	-0.937295
C5	RSN	-0.929935
D22	BMX	-0.926361
E18	KRT18	-0.900174
K14	CYLN2	-0.898907
N17	ANAPC5	-0.873024
H22	CDC2L1	-0.831732
N18	HOOK2	-0.831053
I3	C13ORF3	-0.788833
E16	PXN	-0.775393
J12	HD	-0.741522
N11	APC	-0.706228
D21	MYH13	-0.677633
F11	76P	-0.666203
N7	DCTN1	-0.664199
L11	EML4	-0.648211
F14	FLJ46675	-0.638944
D17	FLJ13386	-0.611068
D4	CBX1	-0.578949
N14	NEDD9	-0.578699
G4	APPBP2	-0.572467
F16	KIAA0892	-0.560563
N6	MACF1	-0.534633
C15	RAB3IP	-0.533738
K16	ALDOB	-0.523419
L15	TPPP	-0.521296
H17	FBXO5	-0.512137
J15	FLOT1	-0.509201
K11	DNAI2	-0.497848
I22	SEH1L	-0.49558
K7	ALMS1	-0.492635
G22	KIF5B	-0.473408
E13	MID1	-0.472316
K8	TUBGCP5	-0.471387
K5	EML2	-0.468272
G18	HGF	-0.462816
D3	MYH9	-0.458365
M12	MYH4	-0.456502
M5	CALM3	-0.456461
D11	DLG7	-0.453147
G7	FNTB	-0.440476
F8	ANAPC4	-0.439829
D20	KIF13B	-0.436173
L17	ARL10C	-0.419149
K20	FLJ13621	-0.414431
L14	ANAPC10	-0.405908
D12	CDC25B	-0.402461
F13	NEK2	-0.389977
E8	FAM33A	-0.389295
C14	KATNA1	-0.388475
C19	ACTR1B	-0.383241
C18	KIF5C	-0.381449
H9	UXT	-0.379568
N3	AURKC	-0.379407
G16	DNAH11	-0.379084
G12	KIF1B	-0.371215
G8	SSSCA1	-0.36403
N5	DNAH9	-0.357624
D6	ABCA2	-0.352201
H20	CBX3	-0.345844
C22	MAEA	-0.338485
J3	MAD1L1	-0.332259
E12	ACTR1A	-0.320939
J20	MYL7	-0.318881
M22	CAV2	-0.313789
G5	MAD2L2	-0.31305
N4	DNAH17	-0.300314
J6	PEA15	-0.290125
E22	MAP1B	-0.284267
L22	BBS4	-0.260516
L6	TSGA14	-0.259825
M3	TXNL4	-0.251474
H6	DKFZP761A078	-0.250512
K6	DNAH6	-0.247093
F7	MYH10	-0.223688
N21	CETN1	-0.216709
E3	NOLC1	-0.216292
O20	0	-0.214359
N12	MYO7A	-0.210457
I10	CDC16	-0.196744
M9	CROCC	-0.189613
I9	CLASP2	-0.188753
I11	KIFC3	-0.188589
F5	MGC5528	-0.184114
N10	MEFV	-0.183379
L8	ESPL1	-0.175713
K12	NEK3	-0.171297
M8	STAU	-0.167542
I16	CP110	-0.164357
H19	CDC23	-0.162011
I15	DNAH7	-0.146251
M11	C18ORF9	-0.144381
G6	NCOR1	-0.141707
F9	TNKS	-0.140518
M7	KIF4A	-0.140236
H14	ZWINT	-0.127563
J4	DCTN3	-0.117521
I23	0	-0.100814
D8	MYH3	-0.100483
H3	KNTC1	-0.0995272
B15	0	-0.0934391
L19	ALS2	-0.0864519
H7	FLJ10891	-0.0824641
D10	MAPRE3	-0.0805415
D7	POLB	-0.0788788
L18	NIPBL	-0.0774149
F2	0	-0.075847
I4	CALM1	-0.0756798
D16	MYH2	-0.0745226
D19	MYO9B	-0.0680902
J7	PB1	-0.0674439
K22	ATG4B	-0.0673743
M19	DCTN2	-0.0666723
N19	MAPT	-0.0521395
G13	TUBD1	-0.0440906
J21	LATS1	-0.0414062
K18	DNAL4	-0.0395791
C13	AKAP9	-0.0344613
J9	DNAH3	-0.0327105
C9	MYO6	-0.0307488
N2	0	-0.0255101
F10	CENPE	-0.0219989
M18	EXOC7	-0.018896
N9	DNAH8	-0.0109469
E19	TERF1	-0.00672318
N15	MYO1E	-0.00459825
N20	PCOLN3	0.00326365
E9	CDC20	0.0141936
M13	SMC1L1	0.0171442
D13	FLJ13615	0.0348085
B7	0	0.0445141
I21	KIF22	0.0458495
E7	KPTN	0.0483217
H2	0	0.0523619
J14	PIN4	0.0629092
I19	RAN	0.0637598
J2	0	0.0719406
K19	TBL1XR1	0.0812293
G9	MIS12	0.085726
B16	0	0.0883729
C20	FLJ25410	0.0953548
N22	MYO5A	0.104714
C12	KIF3B	0.109473
F12	NEK6	0.113757
E11	DNCL2B	0.117361
I2	0	0.121865
F3	RABGAP1	0.123955
C7	KIAA0092	0.124436
L10	DNALI1	0.128614
G17	BLOC1S2	0.134879
N13	TOPK	0.142093
B17	0	0.143489
B12	0	0.143966
L9	NUMA1	0.145051
L3	PAX2	0.161944
B10	0	0.162528
O10	0	0.16454
K21	CENPF	0.168403
L13	SPAST	0.173906
F15	MYL6	0.175622
L2	0	0.178167
H4	BUB1	0.187833
K3	DNAH1	0.191429
C3	KIAA1005	0.191661
K4	CDC25C	0.196073
O22	0	0.20651
M23	0	0.21605
O19	0	0.223053
F17	MARK4	0.225874
I5	GAS41	0.228186
F21	MYO3A	0.230036
K17	HOOK3	0.244083
G14	KIF23	0.245895
G10	FLJ20364	0.257431
N8	CETN3	0.266709
O12	0	0.268102
G20	APG4A	0.270943
J10	NPM1	0.272321
F4	MAP2	0.277937
O16	0	0.280553
G2	0	0.285854
O11	0	0.287783
B13	0	0.288778
K9	SBDS	0.291753
M20	ATG4C	0.308547
L16	TOP2A	0.311437
K15	CLASP1	0.313977
O8	0	0.325525
E17	TARDBP	0.327584
O15	0	0.329372
L23	0	0.333494
F22	P30	0.334841
O21	0	0.336659
O9	0	0.346739
C2	0	0.347057
D23	0	0.348322
G23	0	0.351842
I13	MYH7	0.369093
C23	0	0.37557
C11	FNTA	0.378433
D2	0	0.385751
B9	0	0.388133
O3	0	0.390449
F19	APEX1	0.391376
B2	0	0.393772
I8	PPP5C	0.396012
B11	0	0.401019
B18	0	0.414723
E2	0	0.416174
H23	0	0.423025
E23	0	0.427879
B14	0	0.447633
C6	CSPG6	0.459814
K10	KIF15	0.465283
O2	0	0.466493
F23	0	0.467331
C17	ZW10	0.467783
K23	0	0.469116
M10	LATS2	0.477788
H21	CDC27	0.480611
N23	0	0.482579
H11	CENPJ	0.483801
M2	0	0.500703
G15	PRC1	0.502421
D14	AKAP8	0.512879
O7	0	0.513065
O4	0	0.52046
O17	0	0.528845
O18	0	0.529052
C4	NDE1	0.532225
I14	CDC45L	0.538712
O5	0	0.54472
N16	DNAI1	0.545943
E4	AF15Q14	0.549422
H10	USP16	0.553408
C8	BRCA2	0.56426
O13	0	0.5742
K2	0	0.576789
B8	0	0.579273
J23	0	0.579573
O14	0	0.57978
B23	0	0.581544
D9	CIT	0.603483
M4	DNCL2A	0.664627
F18	DDA3	0.664632
O23	0	0.667349
E21	CETN2	0.694017
D15	MID2	0.702768
B21	RacGAP1	0.722545
M21	BUB1B	0.773686
L4	PAFAH1B1	0.778761
J8	PIN1	0.782869
O6	0	0.783071
E5	ARL10B	0.862277
J16	RANBP9	0.888974
C10	DNCLI2	0.91235
J11	TTK	1.03101
J13	CEP250	1.05088
M16	TBL1X	1.10871
H13	SUGT1	1.15255
H16	DNCL1	1.25874
H5	NUSAP1	1.43444
E20	PLK4	1.4603
B20	RacGAP1	1.47327
M6	MAPRE1	1.50062
B22	RacGAP1	1.69089
E6	BIRC5	1.75082
B19	RacGAP1	1.80175
I17	DYNC1H1	2.25204
D18	CKAP5	2.39957
G21	BUB3	2.45745
E10	DNCI2	2.67932
E14	CDC2	3.09238
I7	AURKB	3.7734
J17	CDCA8	6.60243
J18	INCENP	7.45064

## Sheet: Cell no
WellName	Gene Name	Z-score
L12	PLK1	-2.6254
I18	KIF11	-2.25672
G10	FLJ20364	-2.21837
F10	CENPE	-2.11162
G3	TPX2	-2.0598
M17	CDCA5	-2.02074
I20	C18ORF24	-1.96768
D18	CKAP5	-1.89024
J22	AURKA	-1.86845
M19	DCTN2	-1.84585
I3	C13ORF3	-1.68148
E9	CDC20	-1.58304
B19	RacGAP1	-1.57958
G11	KIF18A	-1.55839
E8	FAM33A	-1.45564
B21	RacGAP1	-1.44923
B22	RacGAP1	-1.40402
B20	RacGAP1	-1.36393
H19	CDC23	-1.31107
N17	ANAPC5	-1.29792
N19	MAPT	-1.21247
G15	PRC1	-1.20558
B23	0	-1.0581
N7	DCTN1	-1.05346
N22	MYO5A	-1.03695
L14	ANAPC10	-0.996362
H7	FLJ10891	-0.993141
C12	KIF3B	-0.991213
D11	DLG7	-0.966735
K21	CENPF	-0.960963
J4	DCTN3	-0.947784
D23	0	-0.93501
F21	MYO3A	-0.921378
J16	RANBP9	-0.884983
B17	0	-0.850654
B7	0	-0.831208
H23	0	-0.811368
N21	CETN1	-0.797774
G9	MIS12	-0.774669
J10	NPM1	-0.76181
N23	0	-0.760079
M10	LATS2	-0.757816
L23	0	-0.74968
B16	0	-0.748844
B15	0	-0.715351
G17	BLOC1S2	-0.710079
I23	0	-0.703514
B13	0	-0.700244
G22	KIF5B	-0.673077
C18	KIF5C	-0.661016
G20	APG4A	-0.657811
N20	PCOLN3	-0.654632
K19	TBL1XR1	-0.65337
G23	0	-0.649302
O23	0	-0.646767
E22	MAP1B	-0.645644
B9	0	-0.636751
F9	TNKS	-0.634541
M23	0	-0.630271
C6	CSPG6	-0.627236
B11	0	-0.625558
F15	MYL6	-0.623572
L22	BBS4	-0.619046
J23	0	-0.61616
I15	DNAH7	-0.602454
O16	0	-0.597869
O15	0	-0.594786
B10	0	-0.584818
C14	KATNA1	-0.576916
O2	0	-0.57575
D17	FLJ13386	-0.573722
F22	P30	-0.569477
B8	0	-0.564158
E23	0	-0.556964
B2	0	-0.555686
F23	0	-0.536938
B3	Kif2C (AB	-0.533034
B18	0	-0.53206
B12	0	-0.531144
B14	0	-0.528295
N5	DNAH9	-0.528146
M16	TBL1X	-0.523977
D13	FLJ13615	-0.507305
E15	CDK5RAP2	-0.505724
O20	0	-0.504265
J8	PIN1	-0.503881
E19	TERF1	-0.501645
M3	TXNL4	-0.498418
D5	KNTC2	-0.493503
E16	PXN	-0.489999
N8	CETN3	-0.489967
C9	MYO6	-0.483535
I22	SEH1L	-0.473487
B5	Kif2C (AB	-0.473136
F3	RABGAP1	-0.472017
O17	0	-0.4669
O22	0	-0.436378
H20	CBX3	-0.435463
N9	DNAH8	-0.429925
D10	MAPRE3	-0.41435
K23	0	-0.407582
H13	SUGT1	-0.406112
C19	ACTR1B	-0.405319
E17	TARDBP	-0.400313
O18	0	-0.396038
O3	0	-0.394738
G12	KIF1B	-0.391863
B4	Kif2C (AB	-0.386032
N13	TOPK	-0.376948
O13	0	-0.364621
C13	AKAP9	-0.35903
H8	ANAPC11	-0.355989
G13	TUBD1	-0.355915
E21	CETN2	-0.349222
I8	PPP5C	-0.344435
O10	0	-0.337028
F11	76P	-0.33559
J7	PB1	-0.333833
F6	MLC1SA	-0.313082
C3	KIAA1005	-0.30591
O12	0	-0.302912
F18	DDA3	-0.298892
O19	0	-0.297151
O14	0	-0.295063
O8	0	-0.288466
D9	CIT	-0.287827
D14	AKAP8	-0.285702
J18	INCENP	-0.27772
H21	CDC27	-0.273247
J20	MYL7	-0.272454
O5	0	-0.271932
J21	LATS1	-0.267838
C11	FNTA	-0.266309
N6	MACF1	-0.258471
C23	0	-0.257779
N3	AURKC	-0.250574
M13	SMC1L1	-0.248876
N10	MEFV	-0.241634
I5	GAS41	-0.239317
F17	MARK4	-0.232816
I9	CLASP2	-0.232635
I12	KIF2C	-0.230133
G2	0	-0.228471
N2	0	-0.224371
L13	SPAST	-0.220692
M11	C18ORF9	-0.220484
O9	0	-0.213721
O6	0	-0.208279
C2	0	-0.207145
N15	MYO1E	-0.206203
M9	CROCC	-0.203492
C10	DNCLI2	-0.202028
I10	CDC16	-0.199052
L5	HDAC3	-0.19788
E2	0	-0.192609
L8	ESPL1	-0.188407
F2	0	-0.184264
D22	BMX	-0.179951
H22	CDC2L1	-0.16739
D2	0	-0.150814
D8	MYH3	-0.146618
J2	0	-0.145936
H6	DKFZP761A078	-0.140931
O7	0	-0.138599
M8	STAU	-0.130202
O21	0	-0.101368
B6	Kif2C (AB	-0.0972833
I17	DYNC1H1	-0.0962827
E20	PLK4	-0.0918046
O11	0	-0.0863092
C22	MAEA	-0.0717406
H10	USP16	-0.0655902
D19	MYO9B	-0.0581572
L2	0	-0.0449514
L11	EML4	-0.0406277
C17	ZW10	-0.0387636
D15	MID2	-0.0381252
K8	TUBGCP5	-0.0356008
H2	0	-0.0192964
E7	KPTN	-0.0145042
I21	KIF22	-0.00967447
K17	HOOK3	-0.00647962
E13	MID1	0.000213509
J13	CEP250	0.0110018
N16	DNAI1	0.0152827
C20	FLJ25410	0.0190156
K9	SBDS	0.0314066
M20	ATG4C	0.0327748
M18	EXOC7	0.0421782
O4	0	0.0576204
M2	0	0.0578336
H9	UXT	0.0582807
M22	CAV2	0.0651015
F19	APEX1	0.0707674
I14	CDC45L	0.0884192
C8	BRCA2	0.0922851
D21	MYH13	0.122998
L10	DNALI1	0.127051
E10	DNCI2	0.127259
D7	POLB	0.134761
J9	DNAH3	0.145374
E5	ARL10B	0.154127
G14	KIF23	0.154303
I2	0	0.169319
K2	0	0.172296
K22	ATG4B	0.181369
K20	FLJ13621	0.190187
E14	CDC2	0.196795
C4	NDE1	0.197711
H18	CDC2L2	0.210315
I19	RAN	0.220544
K18	DNAL4	0.222445
D16	MYH2	0.224751
L17	ARL10C	0.238962
G18	HGF	0.241129
K10	KIF15	0.249729
G8	SSSCA1	0.252397
K15	CLASP1	0.253712
F4	MAP2	0.274521
C15	RAB3IP	0.28335
M12	MYH4	0.286753
J14	PIN4	0.292823
H14	ZWINT	0.30532
C21	PCM1	0.315895
F12	NEK6	0.329521
L16	TOP2A	0.351481
H15	MAP1A	0.365432
K6	DNAH6	0.376353
K11	DNAI2	0.390746
M7	KIF4A	0.398494
G16	DNAH11	0.414921
E11	DNCL2B	0.416257
I13	MYH7	0.421539
I16	CP110	0.434303
L6	TSGA14	0.448605
K4	CDC25C	0.467849
K16	ALDOB	0.478078
N18	HOOK2	0.479665
E12	ACTR1A	0.484686
E18	KRT18	0.486667
K13	MAP7	0.499937
F13	NEK2	0.522444
K5	EML2	0.53238
G4	APPBP2	0.597397
G6	NCOR1	0.601651
L19	ALS2	0.613776
F20	CHC1	0.634095
H16	DNCL1	0.647237
H17	FBXO5	0.655235
L4	PAFAH1B1	0.658835
G19	EML1	0.672684
D12	CDC25B	0.684319
D6	ABCA2	0.69072
I4	CALM1	0.691657
H12	KATNB1	0.691726
N11	APC	0.697077
J12	HD	0.704372
H3	KNTC1	0.713706
D20	KIF13B	0.730948
E3	NOLC1	0.748504
G5	MAD2L2	0.818345
J17	CDCA8	0.829058
F7	MYH10	0.923414
F14	FLJ46675	0.936571
H5	NUSAP1	0.939697
I11	KIFC3	0.94269
C5	RSN	0.948323
K3	DNAH1	0.953281
D4	CBX1	0.953872
F5	MGC5528	0.965964
F16	KIAA0892	0.968856
K12	NEK3	0.981305
M15	BPY2IP1	1.01867
L18	NIPBL	1.02414
L7	LIP8	1.0769
F8	ANAPC4	1.08302
D3	MYH9	1.09177
J15	FLOT1	1.10091
N14	NEDD9	1.11422
G7	FNTB	1.16271
N4	DNAH17	1.19914
L20	KIFC1	1.19978
H4	BUB1	1.24048
C16	TUBGCP6	1.30115
E6	BIRC5	1.31045
N12	MYO7A	1.31665
I6	TUBGCP3	1.32063
C7	KIAA0092	1.3652
H11	CENPJ	1.39715
L15	TPPP	1.4208
L3	PAX2	1.4241
J5	TUBG1	1.46095
M6	MAPRE1	1.58071
I7	AURKB	1.58314
M4	DNCL2A	1.95524
L9	NUMA1	2.20627
M14	DNCI1	2.26568
L21	DCX	2.4548
E4	AF15Q14	2.46053
J3	MAD1L1	2.76257
K7	ALMS1	2.82151
M21	BUB1B	2.8445
G21	BUB3	3.03089
K14	CYLN2	3.11799
J6	PEA15	3.18662
M5	CALM3	3.91985
J11	TTK	4.55078
J19	AZI1	4.84571

## Sheet: Mitotic Index
WellName	Gene Name	Z-score
H17	FBXO5	-2.82662
M21	BUB1B	-2.69401
E4	AF15Q14	-2.62026
G21	BUB3	-2.55078
J19	AZI1	-2.47648
H4	BUB1	-2.43296
J17	CDCA8	-2.27685
J11	TTK	-2.26061
E6	BIRC5	-2.08982
J3	MAD1L1	-1.96665
I19	RAN	-1.87322
J18	INCENP	-1.87258
G3	TPX2	-1.86874
M14	DNCI1	-1.86354
J15	FLOT1	-1.83361
I7	AURKB	-1.80106
L21	DCX	-1.7476
I18	KIF11	-1.74572
H11	CENPJ	-1.60556
J6	PEA15	-1.56339
J22	AURKA	-1.50913
I21	KIF22	-1.46232
E18	KRT18	-1.43752
I10	CDC16	-1.42975
K14	CYLN2	-1.3602
M20	ATG4C	-1.33258
J13	CEP250	-1.27737
I22	SEH1L	-1.25766
C20	FLJ25410	-1.24606
F16	KIAA0892	-1.24118
J21	LATS1	-1.23221
L16	TOP2A	-1.22746
M5	CALM3	-1.2061
J5	TUBG1	-1.18237
L15	TPPP	-1.17321
J23	0	-1.16527
L9	NUMA1	-1.13342
E20	PLK4	-1.1244
N18	HOOK2	-1.09918
C16	TUBGCP6	-1.08688
O22	0	-1.04392
N14	NEDD9	-1.04287
I8	PPP5C	-1.02076
O18	0	-1.01692
L18	NIPBL	-1.01181
O23	0	-0.999983
O12	0	-0.989822
J14	PIN4	-0.971236
I14	CDC45L	-0.955627
I12	KIF2C	-0.943895
J9	DNAH3	-0.941208
D15	MID2	-0.939765
O20	0	-0.932898
J20	MYL7	-0.91108
O21	0	-0.887117
M17	CDCA5	-0.84826
N11	APC	-0.843671
J7	PB1	-0.838609
I2	0	-0.836364
L7	LIP8	-0.756813
I13	MYH7	-0.754034
N4	DNAH17	-0.735811
O14	0	-0.729813
D19	MYO9B	-0.729809
O19	0	-0.725599
H15	MAP1A	-0.703554
O4	0	-0.69759
I4	CALM1	-0.697569
G19	EML1	-0.693625
E22	MAP1B	-0.686759
D21	MYH13	-0.686481
O2	0	-0.677486
I6	TUBGCP3	-0.673728
I16	CP110	-0.667114
O8	0	-0.663959
E16	PXN	-0.649854
C7	KIAA0092	-0.648843
O17	0	-0.648833
L20	KIFC1	-0.648104
F7	MYH10	-0.637913
C21	PCM1	-0.628798
F10	CENPE	-0.619144
H21	CDC27	-0.608047
C9	MYO6	-0.583185
O3	0	-0.57663
E21	CETN2	-0.573761
C22	MAEA	-0.570115
K12	NEK3	-0.561384
C15	RAB3IP	-0.556324
I11	KIFC3	-0.553389
O13	0	-0.545919
D20	KIF13B	-0.539432
E5	ARL10B	-0.537599
C14	KATNA1	-0.532429
M4	DNCL2A	-0.527989
M22	CAV2	-0.524945
G18	HGF	-0.522894
D7	POLB	-0.522499
O6	0	-0.503108
F5	MGC5528	-0.500095
K7	ALMS1	-0.493491
O16	0	-0.476792
M15	BPY2IP1	-0.4745
O10	0	-0.474245
F20	CHC1	-0.466791
E14	CDC2	-0.465662
D18	CKAP5	-0.418983
J12	HD	-0.4122
N13	TOPK	-0.393282
F23	0	-0.384871
I23	0	-0.381969
C10	DNCLI2	-0.378362
J16	RANBP9	-0.363359
C19	ACTR1B	-0.356389
M18	EXOC7	-0.345543
L19	ALS2	-0.345382
O11	0	-0.330474
N12	MYO7A	-0.309018
N19	MAPT	-0.306523
F8	ANAPC4	-0.291412
F13	NEK2	-0.255423
N15	MYO1E	-0.236551
O15	0	-0.213971
E10	DNCI2	-0.213045
F14	FLJ46675	-0.212455
F9	TNKS	-0.210209
M19	DCTN2	-0.202384
E12	ACTR1A	-0.188911
B15	0	-0.172433
K22	ATG4B	-0.172156
O9	0	-0.16721
C18	KIF5C	-0.163604
N9	DNAH8	-0.154784
K19	TBL1XR1	-0.147679
K16	ALDOB	-0.146796
I15	DNAH7	-0.144667
N21	CETN1	-0.142792
C8	BRCA2	-0.111148
K11	DNAI2	-0.108318
N3	AURKC	-0.107014
F12	NEK6	-0.101518
F19	APEX1	-0.0552912
O7	0	-0.0522544
N20	PCOLN3	-0.0515781
K20	FLJ13621	-0.0507601
H19	CDC23	-0.0435926
G14	KIF23	-0.0336953
B23	0	-0.0303143
H20	CBX3	-0.0130312
J10	NPM1	-0.00579162
E17	TARDBP	-0.00406597
K15	CLASP1	-0.00178136
G20	APG4A	0.00148744
N23	0	0.0307507
G16	DNAH11	0.0316845
F15	MYL6	0.0331265
M12	MYH4	0.0395003
I9	CLASP2	0.0410481
F22	P30	0.0928597
M8	STAU	0.0953588
O5	0	0.0970971
C17	ZW10	0.0974635
G6	NCOR1	0.100754
N16	DNAI1	0.114427
E7	KPTN	0.124146
K18	DNAL4	0.136912
E13	MID1	0.142667
E23	0	0.151003
M23	0	0.173358
B18	0	0.175747
I20	C18ORF24	0.177378
D13	FLJ13615	0.186912
G7	FNTB	0.201456
C12	KIF3B	0.209779
F21	MYO3A	0.224379
N6	MACF1	0.233422
E11	DNCL2B	0.239475
K13	MAP7	0.239654
F17	MARK4	0.240224
H5	NUSAP1	0.244219
H9	UXT	0.249261
H16	DNCL1	0.280797
D4	CBX1	0.292994
L12	PLK1	0.293201
M6	MAPRE1	0.293538
E15	CDK5RAP2	0.298152
B21	RacGAP1	0.301235
I17	DYNC1H1	0.303883
D12	CDC25B	0.319225
B17	0	0.331188
L22	BBS4	0.336254
L17	ARL10C	0.340718
D5	KNTC2	0.34267
M7	KIF4A	0.351796
N5	DNAH9	0.355731
H12	KATNB1	0.360619
D9	CIT	0.362663
N10	MEFV	0.369031
D22	BMX	0.371733
F11	76P	0.384533
E19	TERF1	0.386192
E2	0	0.408345
E3	NOLC1	0.409021
D17	FLJ13386	0.409456
L11	EML4	0.409802
G15	PRC1	0.418105
B2	0	0.419145
C4	NDE1	0.434585
L10	DNALI1	0.461493
K10	KIF15	0.472955
I5	GAS41	0.476207
K17	HOOK3	0.483367
N22	MYO5A	0.484459
G23	0	0.49143
D23	0	0.506074
L5	HDAC3	0.50711
B7	0	0.519395
M13	SMC1L1	0.527362
G8	SSSCA1	0.529913
M2	0	0.547148
G22	KIF5B	0.548466
G17	BLOC1S2	0.558051
L6	TSGA14	0.596433
K3	DNAH1	0.60999
C6	CSPG6	0.611186
C13	AKAP9	0.61723
J8	PIN1	0.659846
K23	0	0.666716
B22	RacGAP1	0.677207
L3	PAX2	0.68263
G12	KIF1B	0.683219
D11	DLG7	0.685551
B8	0	0.702321
N2	0	0.710821
L14	ANAPC10	0.717245
C2	0	0.744876
M9	CROCC	0.749231
B12	0	0.751355
B9	0	0.766034
K8	TUBGCP5	0.768737
C23	0	0.795755
L23	0	0.80181
H18	CDC2L2	0.817217
G9	MIS12	0.829509
I3	C13ORF3	0.838299
N17	ANAPC5	0.841052
M11	C18ORF9	0.844397
M16	TBL1X	0.845852
H23	0	0.854515
F6	MLC1SA	0.859567
D6	ABCA2	0.88361
B20	RacGAP1	0.897408
J2	0	0.941146
B13	0	0.970537
F4	MAP2	0.97233
G5	MAD2L2	0.972391
C3	KIAA1005	0.978755
H14	ZWINT	0.979469
L8	ESPL1	0.985691
L4	PAFAH1B1	0.986538
F3	RABGAP1	0.987594
B10	0	1.02005
B11	0	1.02774
C11	FNTA	1.0425
K6	DNAH6	1.05225
B16	0	1.05755
H22	CDC2L1	1.07374
H13	SUGT1	1.07552
L13	SPAST	1.08558
N7	DCTN1	1.09364
M3	TXNL4	1.10964
F18	DDA3	1.12367
H3	KNTC1	1.13908
D16	MYH2	1.14701
G10	FLJ20364	1.15087
B14	0	1.17002
B19	RacGAP1	1.18704
K9	SBDS	1.20211
B4	Kif2C (AB	1.2364
B5	Kif2C (AB	1.23925
K2	0	1.27731
H8	ANAPC11	1.37549
K5	EML2	1.42451
H6	DKFZP761A078	1.46091
N8	CETN3	1.47123
G13	TUBD1	1.47961
G2	0	1.48803
H10	USP16	1.53044
K4	CDC25C	1.54233
L2	0	1.54371
M10	LATS2	1.58156
B6	Kif2C (AB	1.60184
E9	CDC20	1.67425
B3	Kif2C (AB	1.70193
E8	FAM33A	1.70398
J4	DCTN3	1.71777
G4	APPBP2	1.72607
H2	0	1.76105
K21	CENPF	1.76323
D10	MAPRE3	1.79416
D3	MYH9	1.85004
D8	MYH3	2.00476
F2	0	2.00711
D14	AKAP8	2.0945
C5	RSN	2.14987
D2	0	2.22206
H7	FLJ10891	2.36261
G11	KIF18A	2.86392

## Sheet: Multinucleate
WellName	Gene	Z score
L21	DCX	-0.826886
M14	DNCI1	-0.813947
K14	CYLN2	-0.812299
L7	LIP8	-0.778832
M5	CALM3	-0.768275
L20	KIFC1	-0.747136
B4	Kif2C (AB	-0.725654
N18	HOOK2	-0.725156
B5	Kif2C (AB	-0.699992
M15	BPY2IP1	-0.678644
K13	MAP7	-0.669474
I19	RAN	-0.656993
L15	TPPP	-0.650023
L17	ARL10C	-0.644818
J19	AZI1	-0.644588
F16	KIAA0892	-0.633911
L9	NUMA1	-0.62981
M12	MYH4	-0.624274
E16	PXN	-0.62287
H8	ANAPC11	-0.621458
K7	ALMS1	-0.620687
N17	ANAPC5	-0.61892
F8	ANAPC4	-0.603715
H21	CDC27	-0.587436
J12	HD	-0.586701
G19	EML1	-0.584138
F14	FLJ46675	-0.583897
F20	CHC1	-0.574509
L19	ALS2	-0.560698
I12	KIF2C	-0.559886
H20	CBX3	-0.556769
H18	CDC2L2	-0.547432
G7	FNTB	-0.541834
C7	KIAA0092	-0.541634
D17	FLJ13386	-0.539963
G18	HGF	-0.539942
I20	C18ORF24	-0.533281
F6	MLC1SA	-0.532689
J6	PEA15	-0.528285
N14	NEDD9	-0.527574
D13	FLJ13615	-0.519328
N21	CETN1	-0.517899
M19	DCTN2	-0.513043
D6	ABCA2	-0.509917
G3	TPX2	-0.50523
B6	Kif2C (AB	-0.498912
C16	TUBGCP6	-0.497993
L6	TSGA14	-0.490763
E12	ACTR1A	-0.485774
E7	KPTN	-0.482454
F17	MARK4	-0.481032
B3	Kif2C (AB	-0.477767
D3	MYH9	-0.477476
N6	MACF1	-0.470176
D20	KIF13B	-0.467894
F5	MGC5528	-0.463988
L11	EML4	-0.46037
H12	KATNB1	-0.457535
K20	FLJ13621	-0.454519
N12	MYO7A	-0.433262
L14	ANAPC10	-0.432683
F18	DDA3	-0.432121
I22	SEH1L	-0.430091
D22	BMX	-0.428045
K22	ATG4B	-0.421114
K8	TUBGCP5	-0.416937
E13	MID1	-0.407981
K18	DNAL4	-0.407785
N4	DNAH17	-0.401158
N7	DCTN1	-0.399766
C21	PCM1	-0.395339
D21	MYH13	-0.393038
F13	NEK2	-0.375808
G16	DNAH11	-0.374368
L5	HDAC3	-0.373682
F11	76P	-0.371455
M11	C18ORF9	-0.370521
E5	ARL10B	-0.356418
C19	ACTR1B	-0.353081
M18	EXOC7	-0.352624
I10	CDC16	-0.347861
E3	NOLC1	-0.342457
D12	CDC25B	-0.339375
C15	RAB3IP	-0.336154
H15	MAP1A	-0.335767
M8	STAU	-0.334605
E18	KRT18	-0.328182
L13	SPAST	-0.327217
L22	BBS4	-0.317139
I6	TUBGCP3	-0.316882
B12	0	-0.316112
K15	CLASP1	-0.316007
C20	FLJ25410	-0.312861
K6	DNAH6	-0.307772
D4	CBX1	-0.307451
B15	0	-0.305366
L18	NIPBL	-0.30479
G17	BLOC1S2	-0.304038
N11	APC	-0.302017
E8	FAM33A	-0.300559
D16	MYH2	-0.300388
F22	P30	-0.28982
J20	MYL7	-0.287596
H6	DKFZP761A078	-0.286434
N9	DNAH8	-0.28626
C17	ZW10	-0.272165
F10	CENPE	-0.271394
O11	0	-0.270629
J5	TUBG1	-0.266492
D19	MYO9B	-0.262545
B11	0	-0.258971
H2	0	-0.257316
K21	CENPF	-0.25691
K23	0	-0.255906
D11	DLG7	-0.254907
G5	MAD2L2	-0.251658
M10	LATS2	-0.250318
G9	MIS12	-0.249385
G22	KIF5B	-0.248919
J15	FLOT1	-0.245269
H7	FLJ10891	-0.244862
C9	MYO6	-0.243928
J22	AURKA	-0.243046
K12	NEK3	-0.242472
J4	DCTN3	-0.236484
K11	DNAI2	-0.232974
N16	DNAI1	-0.232268
J8	PIN1	-0.22874
O5	0	-0.226324
J14	PIN4	-0.224017
N20	PCOLN3	-0.222078
M4	DNCL2A	-0.221651
N13	TOPK	-0.218003
O4	0	-0.216564
N10	MEFV	-0.212918
E11	DNCL2B	-0.211613
H19	CDC23	-0.207063
M9	CROCC	-0.206727
D23	0	-0.206552
O10	0	-0.203776
C22	MAEA	-0.20367
B8	0	-0.197899
D14	AKAP8	-0.193579
M22	CAV2	-0.19271
O19	0	-0.189448
I21	KIF22	-0.185872
N8	CETN3	-0.185866
C13	AKAP9	-0.179984
K17	HOOK3	-0.179161
G4	APPBP2	-0.176211
L10	DNALI1	-0.175296
N5	DNAH9	-0.172306
C6	CSPG6	-0.172035
L3	PAX2	-0.170584
M13	SMC1L1	-0.167316
C14	KATNA1	-0.166068
O14	0	-0.165934
H5	NUSAP1	-0.165831
G12	KIF1B	-0.161619
G6	NCOR1	-0.158333
B14	0	-0.151196
D7	POLB	-0.151068
N19	MAPT	-0.148725
H16	DNCL1	-0.14643
M20	ATG4C	-0.143571
O15	0	-0.140288
I15	DNAH7	-0.13934
N15	MYO1E	-0.138798
M7	KIF4A	-0.13531
F7	MYH10	-0.127622
D8	MYH3	-0.127568
C12	KIF3B	-0.125737
I18	KIF11	-0.124271
H4	BUB1	-0.122879
J9	DNAH3	-0.116217
C10	DNCLI2	-0.111853
F19	APEX1	-0.111644
K10	KIF15	-0.11155
N2	0	-0.108289
L4	PAFAH1B1	-0.106074
H22	CDC2L1	-0.105004
K9	SBDS	-0.104076
H9	UXT	-0.100782
K5	EML2	-0.100191
O2	0	-0.098442
H14	ZWINT	-0.0971019
J23	0	-0.0968495
G8	SSSCA1	-0.0912778
M3	TXNL4	-0.0910368
O21	0	-0.0852419
I3	C13ORF3	-0.0832122
B18	0	-0.080163
H3	KNTC1	-0.0792579
O8	0	-0.0741166
M16	TBL1X	-0.0709316
M2	0	-0.0672853
O7	0	-0.0653923
K4	CDC25C	-0.0631576
H23	0	-0.0615556
I9	CLASP2	-0.0581772
E15	CDK5RAP2	-0.0564327
I13	MYH7	-0.0555432
O17	0	-0.0546384
J10	NPM1	-0.053299
B7	0	-0.0464732
G23	0	-0.0355537
B16	0	-0.0355496
C18	KIF5C	-0.0326117
K16	ALDOB	-0.0268549
F23	0	-0.0246834
G11	KIF18A	-0.0192787
B13	0	-0.0190387
F9	TNKS	-0.0189346
F21	MYO3A	-0.0156631
J21	LATS1	-0.0155262
M6	MAPRE1	-0.0103074
E19	TERF1	-0.00925179
C23	0	-0.00804954
O12	0	-0.00242851
J7	PB1	-0.00206143
O3	0	-0.0019801
I16	CP110	0.00122245
O16	0	0.00220073
B9	0	0.00416283
E20	PLK4	0.00624532
G20	APG4A	0.00634065
K3	DNAH1	0.00834283
O20	0	0.00836783
D10	MAPRE3	0.0184311
L12	PLK1	0.0192465
I5	GAS41	0.0195725
F4	MAP2	0.0231499
L2	0	0.0316477
E17	TARDBP	0.0322742
J3	MAD1L1	0.0370871
O13	0	0.0430125
J13	CEP250	0.047081
L23	0	0.0551771
B10	0	0.059819
F3	RABGAP1	0.0599517
N22	MYO5A	0.0610215
I11	KIFC3	0.0610521
C2	0	0.063368
M23	0	0.0683773
B2	0	0.0689459
C5	RSN	0.0701523
F12	NEK6	0.0705523
I14	CDC45L	0.0727524
O22	0	0.0811042
B17	0	0.0829968
G2	0	0.0874291
E22	MAP1B	0.0885075
H10	USP16	0.0887595
F15	MYL6	0.0941426
G10	FLJ20364	0.0957741
C4	NDE1	0.102995
J11	TTK	0.109235
D15	MID2	0.114565
B23	0	0.120496
O6	0	0.125033
G13	TUBD1	0.126385
H13	SUGT1	0.137552
O23	0	0.142723
E2	0	0.1436
D2	0	0.145869
I23	0	0.159497
C8	BRCA2	0.162544
M17	CDCA5	0.1709
C11	FNTA	0.193137
J2	0	0.199477
I8	PPP5C	0.200069
I4	CALM1	0.204964
O9	0	0.209547
K2	0	0.22155
K19	TBL1XR1	0.233134
F2	0	0.241063
J16	RANBP9	0.243767
C3	KIAA1005	0.249103
E23	0	0.250984
O18	0	0.253013
N23	0	0.25419
D18	CKAP5	0.290219
L8	ESPL1	0.291611
I2	0	0.334475
E21	CETN2	0.366517
I17	DYNC1H1	0.433979
E9	CDC20	0.440929
E14	CDC2	0.451987
N3	AURKC	0.453029
L16	TOP2A	0.533055
H11	CENPJ	0.630119
G21	BUB3	0.757642
D5	KNTC2	0.760387
E10	DNCI2	0.99705
M21	BUB1B	1.12183
D9	CIT	1.71453
H17	FBXO5	1.76095
E6	BIRC5	2.17455
E4	AF15Q14	2.41524
J17	CDCA8	2.4892
G14	KIF23	2.65311
B21	RacGAP1	4.59792
B19	RacGAP1	4.75608
I7	AURKB	4.96714
B22	RacGAP1	5.41367
J18	INCENP	5.58645
B20	RacGAP1	5.7091
G15	PRC1	8.92347
