# Supplementary material for: A sensitised RNAi screen reveals a ch-TOG genetic interaction network required for spindle assembly
Source: Sci Rep. 2015 Jun 3;5:10564. doi: 10.1038/srep10564 (PMC4453164; doi:10.1038/srep10564)
Supplement: Supplementary Table S3 [file srep10564-s14.xls]

## Sheet: Sheet1
Name dZ	Multipolar	Spindlepoles	Cellno	Mitoticindex	MN
ANAPC11	1.83915	2.56488	1.05606	-1.55478	0.349007
ANAPC5	1.00969	1.24831	1.14744	-0.834634	0.417323
ARL10B	-1.00482	0.259638	0.120612	0.298283	0.161991
AURKA	0.453759	1.14571	-0.0322562	1.92498	0.051271
AURKB	-2.86443	-1.64462	-2.588	1.78258	-2.90743
AZI1	1.95735	-0.203506	-5.04219	2.36516	0.633048
SURVIVIN	-1.73774	-0.618192	-2.46305	2.10424	0.56609
BMX	1.05035	0.0842825	0.833204	-0.599216	0.200773
MAP1S	1.4697	0.946305	-0.867337	0.305742	0.590808
BUB1B	-1.59376	-0.545703	-3.23615	2.61924	-1.14826
BUB3	-3.19779	-2.6715	-2.39658	2.29956	-0.829607
SKA1	2.05847	3.05669	-0.485165	2.73677	0.334404
CDC2	-3.71505	-2.09428	-0.49993	0.336033	-0.6893
CDK11A	1.93838	1.56671	0.779259	-1.06585	0.356105
CDCA5	1.5102	1.93997	-2.28288	10.0751	0.655126
BOREALIN	-3.0006	-6.8839	-2.73464	2.3301	2.28311
CDK5RAP2	1.12764	0.788132	1.04544	-0.486226	-0.0551148
CENPJ	-0.844262	0.892019	-0.48611	1.3643	-0.51902
CEP250	-0.471112	0.238164	0.232585	1.02415	-0.241404
RCC1	0.868354	1.71814	-0.230885	0.388315	0.416301
CH-TOG	10.664	4.9557	-2.2805	3.05146	0.655875
CLIP2	1.47366	0.67031	-2.87078	1.13911	0.574351
DCX	1.35607	1.31678	-2.19827	1.46199	0.604234
DNCI1	1.59268	0.942547	-2.26895	1.59973	0.507115
DNCI2	-2.14468	-2.99158	0.158684	0.193621	-1.28535
DNCL1	-1.35286	-4.32323	0.550328	-0.50021	-0.075814
DYNC1H1	-1.936	-3.31089	-0.236515	0.0498027	-0.644243
EML1	1.09408	-0.0633138	-0.0712293	0.456917	0.465955
FBXO5	0.30113	-5.74532	-3.433	2.51321	-0.641701
FLOT1	1.12771	-0.714329	-0.684297	1.63842	-0.0597905
HOOK2	0.822678	2.02838	-0.463914	0.961593	0.547848
INCENP	-4.31277	-7.12534	-2.70927	2.13467	2.92311
KATNB1	1.15299	-0.125912	-0.134039	-0.6345	0.416362
KIF11	1.18434	0.901615	-2.49865	6.74737	0.160187
KIF18A	1.81688	1.97166	-0.984126	-1.90438	-0.170673
MCAK	1.34399	2.8026	0.558897	-1.16073	0.325982
HSET	2.58883	2.02883	-1.21064	0.445873	0.538677
KNTC2	1.54328	2.20154	-2.99564	7.57418	-0.303468
KRT18	0.495488	0.879036	0.0098847	1.26034	0.21731
CNTROB	0.887146	1.61063	-0.573415	0.541226	0.541689
MAP1A	0.754046	-0.508817	0.54515	0.513441	0.201141
EB1	-2.38438	-1.02191	-1.88799	-0.450924	-0.132495
MLC1SA	0.734545	0.513183	0.521293	-0.839206	0.334852
NUSAP1	-1.06027	-0.922394	-0.403321	-0.483774	0.00155257
PCM1	0.621918	-9.2723e-05	0.0297677	0.446656	0.235285
PLK1	2.31424	2.16045	-2.5187	7.56197	0.494943
PLK4	-1.53941	-2.4947	-0.14684	1.03018	-0.305993
PRC1	1.63945	-0.485983	-1.51925	-0.300256	-0.424536
PXN	1.58578	-0.450437	-1.2344	0.582356	0.196546
RacGAP1	0.743754	-1.43298	-0.697513	-0.821157	-0.0031254
RANBP9	-1.32781	-1.04368	1.53443	0.195694	-0.33196
RSN	0.544056	1.26146	-0.252488	-2.41129	0.0285093
SUGT1	-1.91281	-1.40632	1.24037	-1.32217	-0.234049
TBL1X	-1.63163	-2.26998	0.797788	-1.00603	-0.248682
TPPP	0.527889	-0.799401	-1.25948	0.978747	0.351205
TPX2	2.7725	2.59421	-2.5681	2.31045	1.14091
MPS1	-1.16795	-0.883414	-4.47205	2.10873	0.00251672
TUBG1	1.13147	3.40166	-1.06676	0.967893	0.299594
TUBGCP3	1.16149	2.46905	-1.1882	0.662132	0.121066
TUBGCP6	1.54984	1.66565	-1.11664	0.881114	0.148152
